# Supplementary material for: The Role of Serine-Type Serine Repeat Antigen in Plasmodium yoelii Blood Stage Development
Source: PLoS One. 2013 Apr 25;8(4):e60723. doi: 10.1371/journal.pone.0060723 (PMC3636278; doi:10.1371/journal.pone.0060723)
Supplement: Dataset S1 — Transcription profile between P.yoelii YM and YA strains. This dataset includes the total 5905 genes present on the microarray. Numbers presented here are the log2 ratio between YM and YA strains. (XLSX) [file pone.0060723.s006.xlsx]

## Sheet: dataset1-total 5905 genes
This dataset includes the total 5905 genes present on the microarray comparing the transcription profile between P.yoelii YM and YA strains. Numbers presented here are the log2 ratio between YM and YA strains.
ID	Description	Ring	Trophozoite	Schizont
PY00002	hypothetical protein	-0.406194	-0.736182	-0.763116
PY00003	hypothetical protein	-0.700782	-0.0465592	0.0904601
PY00004	hypothetical protein	-0.103443	-0.139977	-0.0232712
PY00005	hypothetical protein	0.036812	0.171157	0.416056
PY00009	RNA recognition motif	0.225006	0.0187738	0.284709
PY00010	hypothetical protein	0.112791	-0.107835	0.275448
PY00012	hypothetical protein	0.753667	0.264651	0.234034
PY00013	ERYTHROCYTE MEMBRANE PROTEIN PFEMP3	0.484224	-0.0620569	-0.949511
PY00014	hypothetical protein	0.656206	0.0723682	-0.807257
PY00015	hypothetical protein	0.502655	-0.0552419	0.234287
PY00016	PP1-like protein serine/threonine phosphatase-related	0.320755	0.0514048	0.0743243
PY00017	peptidyl-prolyl cis-trans isomerase, cyclophilin-type, putative	0.438059	0.411956	0.607322
PY00018	ankyrin 3	-0.45891	-0.0889275	-0.605736
PY00020	hypothetical protein	0.19258	0.486376	0.431142
PY00021	Actin	1.02623	1.5074	1.50982
PY00022	glutamic acid-rich protein precursor	0.10312	0.0911942	0.069007
PY00023	hypothetical protein	0.14161	0.160721	0.0863074
PY00024	hypothetical protein	-0.814618	-0.351951	-0.516098
PY00025	FLJ00221 protein	-0.147093	0.582398	0.383623
PY00026	hypothetical protein	0.310005	0.230824	-0.0707092
PY00027	DnaJ domain, putative	0.0757013	-0.369466	0.158583
PY00029	myosin light chain kinase	0.146402	-0.123265	0.0370915
PY00030	hypothetical protein		-0.0858067	0.623623
PY00031	Drosophila melanogaster RE68879p, putative	0.116323	-0.265004	-0.0337306
PY00033	DNA-directed RNA polymerase alpha chain	-0.102654	-0.0311544	-0.0588297
PY00035	hypothetical protein		-0.0501922	-0.0160921
PY00036	hypothetical protein	-0.616613	-0.415174	-0.400775
PY00037	RNA helicase	-0.0502534	0.195245	0.610687
PY00039	hypothetical protein	-0.647806	-0.16695	-0.371981
PY00040	hypothetical protein	-0.0927467	0.153701	-0.321514
PY00041	ribosomal protein L17, putative	0.1085	0.0117138	0.108851
PY00043	HesB-like domain, putative	-0.0174707	-0.128978	0.558354
PY00044	g10 protein	-0.149121	-0.411264	0.479803
PY00045	Streptococcus pyogenes AMV258, putative	-0.773359	-0.873399	-0.546223
PY00046	similar to ATP binding protein associated with cell differentiation	-0.242945	-0.427694	0.0137775
PY00047	hypothetical protein	-0.0814169	-0.485235	-0.459261
PY00048	hypothetical protein	0.547153	-0.0361495	1.2271
PY00050	putative yir4 protein		-1.19819
PY00051	hypothetical protein	0.0733853		0.0488194
PY00052	NE-rich protein	-0.458132	0.00910194	-0.225262
PY00053	RNA recognition motif, putative	-0.12796	-0.329732	-0.134426
PY00054	hypothetical protein	-0.33671	-0.151834	-0.0501842
PY00055	putative bir1 protein	-0.241814	-0.215361
PY00058	Uncharacterized protein family UPF0051, putative	-0.583916	-0.939941	-0.440976
PY00062	hypothetical protein		-0.540695	-0.34913
PY00064	nucleoporin nup100/nsp100	0.147805	-0.195895	-0.0485669
PY00065	hypothetical protein	-0.186948	-0.379982	0.185987
PY00066	putative copper efflux ATPase	-0.215344	0.0121487	0.563061
PY00067	replication protein A large subunit, putative	-0.317549	-0.265798	-0.396682
PY00068	Zn-ribbon transcription factor-related	0.378931	0.211292	0.425742
PY00069	hypothetical protein	0.0517354	0.366178	0.22261
PY00070	hypothetical protein	-0.326537	-0.0753638	0.693181
PY00071	hypothetical protein	-0.128571	-0.294574	-0.252998
PY00072	hypothetical protein	-0.0234774	-0.165985	-0.552426
PY00073	hypothetical protein	-0.50141	-0.69854	-0.658732
PY00074	reticulocyte binding protein analog	-0.0167893	-0.227804	-0.289629
PY00075	hypothetical protein	-1.56467		-2.259
PY00077	Myb-like DNA-binding domain, putative	0.00676498	0.0408876	-0.0375491
PY00078	dynein beta chain, ciliary			-1.1744
PY00079	hypothetical protein	0.353423	-0.216528	-0.720587
PY00080	u1 small nuclear ribonucleoprotein 70 kDa	0.420023	0.0790578	-0.058231
PY00081	skp1	-0.355397	-0.457073	-0.0945719
PY00082	hypothetical protein	0.0519772	-0.0288795	-0.182987
PY00083	hypothetical protein	0.268668	0.175015	0.0790129
PY00085	putative yir3 protein	-0.485211	-1.00005
PY00088	hypothetical protein	0.0717203	0.235707	0.191354
PY00089	putative yir3 protein	4.51088	4.91515	5.18913
PY00090	putative bir1 protein	7.20434
PY00092	hypothetical protein	0.229902	0.461985	0.350533
PY00093	eukaryotic translation initiation factor 2 alpha subunit	0.211801	0.240476	0.236047
PY00094	Sec7 domain, putative	-0.272417	-0.169903	-0.000481856
PY00095	putative protein kinase	-0.786391	-0.621573	-0.508422
PY00096	AT hook motif, putative	-0.153072	0.014777	-0.00721469
PY00100	hypothetical protein	0.0280038	0.146552	0.304001
PY00101	glucosamine-fructose-6-phosphate aminotransferase	0.230903	-0.00691573	0.225464
PY00102	phosphatidylinositol transfer protein 2	1.23235	1.57759	1.63716
PY00103	hypothetical protein	0.254905	-0.029216	0.247249
PY00104	ornithine aminotransferase	-0.251227	-0.295109	0.203407
PY00105	phosphatase	-0.214218	-0.197826	-0.0286329
PY00106	hypothetical protein	-0.147466	-0.166288	0.0968389
PY00107	hypothetical protein	-0.660109	0.0247157	0.00858771
PY00108	hypothetical protein			-0.605724
PY00109	cysteine proteinase precursor	0.0256242	-0.240661	0.25158
PY00110	hypothetical protein	0.14136	-0.0897183	0.101539
PY00111	hypothetical protein	-0.221284	-0.117038	0.133166
PY00112	hypothetical protein	-0.146915	-0.0340604	0.0215226
PY00113	hypothetical protein	-0.26603	-0.484854	-0.261407
PY00114	Drosophila melanogaster CG2656 gene product	-0.0330802	-0.276539	0.14377
PY00115	lysyl-tRNA synthetase	0.0690781	-0.398666	0.245968
PY00116	choline kinase GmCK2p-like protein, putative	0.0829903	0.206671	0.0442017
PY00117	hypothetical protein	-0.0881801	-0.000321626	0.401819
PY00118	hypothetical protein	-0.356969	-0.155047	0.235206
PY00119	hypothetical protein	0.221973	0.106913	0.662857
PY00120	putative 26S proteasome subunits	2.18316	3.27961	3.67917
PY00121	hypothetical protein	-0.246581	-0.237585	-0.110246
PY00122	ubiquitin c-terminal extension protein UBIcep86	0.11143	0.148892	0.181412
PY00123	Drosophila melanogaster LD23810p	-0.109302	-0.0083147	-0.0286584
PY00124	hypothetical protein	-0.407324	-0.45176	-0.0249549
PY00126	hypothetical protein			-2.05383
PY00127	hypothetical protein			-1.56508
PY00128	hypothetical protein	-0.115998	0.00593993	-0.0449328
PY00129	TPR Domain, putative			-2.12898
PY00130	heat shock 90 kDa protein homolog	0.0886274	-0.245025	0.439474
PY00131	putative heat shock protein 81-2	-0.125072	-0.0417601	0.203608
PY00132	Unknown protein	0.0156714	-0.100827	0.276473
PY00133	hypothetical protein	-0.286248	-0.375922	-0.239306
PY00134	Putative RNA polymerase II subunit Rpb10	-0.438839	-0.892682	-0.00996748
PY00135	hypothetical protein		-0.141212	0.217517
PY00136	hypothetical protein	-0.201733	-0.312237	-0.164494
PY00137	hairy cell leukemia protein 1	0.12507	-0.168844	0.164073
PY00138	hypothetical protein	0.0786199	-0.178045	0.194834
PY00139	ERYTHROCYTE MEMBRANE PROTEIN PFEMP3	0.220465	-0.360477	0.120213
PY00140	hypothetical protein	-0.127569	-0.143542	0.393371
PY00141	Streptococcus pyogenes AMV156, putative	-0.199145	-0.142695	-0.142931
PY00142	putative 26S proteosome regulatory subunit	0.223526	-0.00918012	0.237762
PY00143	hypothetical protein	0.165806	0.238279	0.228628
PY00147	hypothetical protein	0.952504	0.594493	0.628613
PY00149	cytochrome c oxidase subunit I-related	0.23032	0.231979	0.288779
PY00150	cysteine repeat modular protein 4 PbCRM4	0.0249244	-0.59843	-0.792365
PY00152	Proteasome A-type and B-type, putative	-0.426232	-0.44191	0.142757
PY00154	Protein kinase domain, putative	-0.226033	-0.273901	-0.147761
PY00155	karyopherin beta	0.315341	-0.0766804	0.230529
PY00156	asparagine-rich protein	-0.0760668	-0.0109021	-0.699224
PY00157	hypothetical protein	0.341254	0.313161	0.654438
PY00158	putative bir1 protein	0.222903	0.435309
PY00159	hypothetical protein	0.369916	0.0581474
PY00160	putative SAM-dependent methyltransferase	-0.20729	-0.733749	-0.384176
PY00161	GTP-binding protein-related	-0.15281	-0.112811	0.429777
PY00163	POM1	-0.480907	-0.160453	0.188189
PY00164	homeobox-containing protein	-0.0266358	-0.303859	-0.222952
PY00165	Drosophila melanogaster CG15040 gene product	-0.219987	-0.231509	0.158151
PY00166	hypothetical protein	-0.279722	-0.31016	0.407171
PY00167	hypothetical protein	-0.24631	-0.260717	0.380834
PY00168	hypothetical protein	-0.327385	-0.32255	-0.11996
PY00169	hypothetical protein		-0.288658	0.246611
PY00170	hypothetical protein	-0.0521043	0.0661313	-0.135308
PY00171	putative yir3 protein	3.92206	1.78723
PY00173	putative bir1 protein	2.00267	2.33801	2.54127
PY00174	hypothetical protein	1.89349	1.43234	1.74639
PY00175	putative bir1 protein	4.22782	2.63355	4.27086
PY00177	putative yir4 protein	-5.28861	-5.8402	-6.27715
PY00178	hypothetical protein	1.35272	2.7567	2.8702
PY00179	hypothetical protein		-1.4835	-0.50656
PY00181	hypothetical protein		-2.16254	-0.763116
PY00182	hypothetical protein	-0.0803875	-0.160663	-0.414623
PY00183	Ubiquitin family, putative	2.64155	2.77514	2.53371
PY00187	hypothetical protein	-0.185335	-0.239797	0.320374
PY00188	ribosomal protein S19	0.383267	0.191813	0.398805
PY00189	hypothetical protein	-0.14676	-0.497846	0.119981
PY00190	hypothetical protein	-0.743611	-0.534947	-0.458405
PY00191	hypothetical protein	-0.30778	-0.150383	0.0304654
PY00192	hypothetical protein	0.207277	0.109887	0.563171
PY00193	hypothetical protein	2.36284	2.73781	2.6266
PY00194	hypothetical protein	-0.240199	-0.105576	-0.128103
PY00195	hypothetical protein	0.0936223	0.0608043	-0.13604
PY00196	hypothetical protein	0.369129	-0.171893	-0.776209
PY00197	hypothetical protein	0.154071	0.401872	0.437183
PY00198	hypothetical protein	2.12142	2.1241	1.80031
PY00199	Eukaryotic phosphomannomutase		-0.692712	0.196781
PY00200	similar to golgi perepheral membrane protein p65, putative		-0.753567	-0.792246
PY00201	Drosophila melanogaster CG5044 gene product	-0.137813	0.165194	0.443944
PY00202	hypothetical protein	-0.622355	-0.0556847	0.043734
PY00203	DNA polymerase delta catalytic subunit	-0.805911	-0.613378	-0.824541
PY00204	hypothetical protein	-0.371736	-0.340187	0.114342
PY00205	early transcribed membrane protein family	-0.545288	-0.533547	-0.154274
PY00206	phosphoenolpyruvate carboxylase	-0.382318	-0.315739	0.0314783
PY00207	ABC transporter-like protein	0.82498	1.06792	1.4448
PY00208	MORN repeat, putative	0.357204	-0.0771143	-1.49135
PY00209	dynein axonemal intermediate chain		-1.21536	-1.0637
PY00210	hypothetical protein	0.532786	0.181932	0.574763
PY00214	hypothetical protein	-0.996279
PY00215	hypothetical protein	-0.174506	-0.26257	-0.0677187
PY00216	phosphatase	0.165605	-0.00675056	-1.14247
PY00218	hypothetical protein		-3.00417
PY00219	hypothetical protein	-0.27345		-1.04973
PY00220	ERYTHROCYTE MEMBRANE PROTEIN PFEMP3	-0.195902	-0.0415887	0.0616456
PY00221	thioredoxin-related	-0.550769	-0.393562	0.253973
PY00222	CCAAT-box DNA binding protein subunit B	-0.433709	-0.326964	-0.535062
PY00223	glutaredoxin-related protein	-0.0585813	-0.435725	-0.625382
PY00224	hypothetical protein	-0.230458	-0.0800905	0.222078
PY00225	Cyclin, putative	-0.515313	-0.148577	0.329442
PY00226	NLI interacting factor, putative	-0.41028	-0.37473	-0.870928
PY00227	putative yir4 protein	0.0855332	0.0451456	0.473126
PY00228	hypothetical protein	-2.34541	-0.755339	-0.671275
PY00229	hypothetical protein	-0.255076	-0.183243	-0.274002
PY00230	NLI interacting factor, putative	0.290659	0.397832	0.307574
PY00231	Yersinia pestis BolA-like protein	-0.0790326	0.37792	0.405435
PY00233	hypothetical protein	-0.739463	0.0406947	-1.15338
PY00234	hypothetical protein	0.261682	0.220166	-0.0950144
PY00235	hypothetical protein	-0.539153
PY00237	hypothetical protein	2.4567
PY00238	hypothetical protein	-0.281344	-0.246773	0.0189384
PY00240	FHA domain, putative	-0.0895814	-0.0700696	0.516031
PY00241	hypothetical protein	-0.2359	-0.3395	0.051164
PY00242	hypothetical protein	-0.27608	-0.372592	-0.176891
PY00243	hypothetical protein	-0.427588	0.471172
PY00244	mitochondrial processing peptidase alpha subunit homolog	-0.276778	-0.325176	0.0761131
PY00245	multidrug resistance protein	0.0351247	-0.0390051	-0.0117273
PY00246	Drosophila melanogaster CG15040 gene product	-0.583691	-0.616051	-0.569182
PY00247	ERYTHROCYTE MEMBRANE PROTEIN PFEMP3	0.0440668	0.170338	0.374942
PY00248	Rpn2 gene product-related	-0.0227389	-0.339543	-0.165731
PY00250	hypothetical protein	-0.81801	-0.778975	-0.372636
PY00251	hypothetical protein	-1.39836	-0.252128	-1.11966
PY00252	putative glutamine-dependent nad(+) synthetase	0.0869092	-0.0325633	0.366049
PY00253	CCAAT-box DNA binding protein subunit B			-2.31099
PY00254	hypothetical protein	0.0400265	-0.22243	-0.0727153
PY00255	hypothetical protein	0.369182	-0.0807508	-0.0700581
PY00256	hypothetical protein	-0.337711	-0.487002	0.169351
PY00257	hypothetical protein	0.0356737	0.0344442	0.272653
PY00258	hypothetical protein	1.25295	1.72177	2.1894
PY00259	hypothetical protein	1.12079	1.47353	1.03424
PY00261	hypothetical protein		0.439175	-0.535298
PY00264	Riboflavin kinase / FAD synthetase, putative	-0.391678	-0.0471445	0.305603
PY00265	TDC1, putative	-0.0579181	0.114772	0.239517
PY00266	Streptococcus pyogenes AMV258	-0.188698	-0.18165	-0.0128403
PY00267	proteasome subunit alpha type 1	-0.237849	-0.61172	0.458726
PY00268	putative yir1 protein	5.68566
PY00270	small nuclear riboprotein Sm-D1-like protein	0.0524293	-0.207311	0.405869
PY00271	hypothetical protein	-0.116701	0.245328	0.577909
PY00272	hypothetical protein	0.10139	0.0143563	-0.272474
PY00273	hypothetical protein	0.367443	0.197284	-0.0396522
PY00274	hypothetical protein	-0.166294	-0.0563574	0.0282362
PY00275	hypothetical protein	-0.248788	-0.44255	-0.144454
PY00277	hypothetical protein	0.394314	-0.00502108	0.459813
PY00278	93 kDa protein	0.238271	0.0785997	0.370058
PY00279	putative yir1 protein	4.43744	4.47316	4.31501
PY00281	hypothetical protein	-1.40273	-1.61704	-1.84877
PY00286	hypothetical protein	0.261028	0.109538	0.0619524
PY00287	hypothetical protein	-0.210629	-0.705536	-0.180418
PY00288	hypothetical protein	-0.374597	-0.823661	-0.777587
PY00289	hypothetical protein	0.0287837	-0.180944	-0.094817
PY00290	hypothetical protein	-0.426588	-0.421553	-0.23297
PY00291	SERA-3	1.78301	3.31826	3.47077
PY00292	Papain family cysteine protease, putative	1.38049	3.46303	3.28616
PY00293	Papain family cysteine protease, putative	-0.103959	0.00080008	0.203548
PY00294	hypothetical protein	-0.447069	-0.252773	0.184169
PY00295	SUMO-1 activating enzyme subunit 1	-0.589778	-0.227169	0.623668
PY00297	putative yir3 protein	-0.749372	-0.703195	-0.262124
PY00298	hypothetical protein	-0.0223201	-0.323921	-0.0382351
PY00301	putative yir1 protein	1.45328	1.51804	2.07257
PY00302	hypothetical protein	-0.138334	-0.401995	-0.0395591
PY00305	putative yir3 protein	0.100919	-0.26977	0.185268
PY00308	cir1 protein	0.258717	0.136632	-0.173879
PY00310	putative yir4 protein	0.123664	0.153076	0.689009
PY00317	hypothetical protein	-0.134697	0.176633	0.0731458
PY00318	hypothetical protein	-0.0111859	0.0387686	-0.12186
PY00319	aconitate hydratase 1	-1.14847	-0.831632	-0.882536
PY00320	hypothetical protein		-0.856568
PY00321	YgbB family, putative	-0.216134	-0.401776	-0.34682
PY00322	hypothetical protein	-0.363817	-0.284371	-0.197731
PY00323	hypothetical protein	-0.405032	-0.379385	0.369185
PY00324	hypothetical protein	-0.245125	-0.195965	-4.37347
PY00325	hypothetical protein	0.156312	-0.0777612	0.218052
PY00328	putative yir1 protein	-0.413839	-0.613525
PY00329	hypothetical protein	-0.449805	-0.707769	-1.12467
PY00331	hypothetical protein	0.331582	0.24964	0.223791
PY00332	3'-5' exoribonuclease csl4 homolog (ec 3.1.13.-) (cgi-108). [human, putative	0.215799	0.223937	0.355453
PY00333	hypothetical protein	0.485285	0.435293	0.338437
PY00334	phosphatidylinositol 3-kinase vps34-like	-0.206142	-0.169322	-0.059404
PY00335	hypothetical protein	-0.275751	0.209763	0.249513
PY00336	hypothetical protein		-0.176842
PY00337	cysteine repeat modular protein 1 PbCRM1		-0.397858
PY00338	hypothetical protein	-0.763017
PY00339	hypothetical protein	0.0613	0.179581	-0.348123
PY00340	hypothetical protein	0.077531	0.286267	0.224756
PY00341	hypothetical protein		0.118905	0.161691
PY00343	hypothetical protein	-0.388703	-0.253799	-0.161584
PY00344	Ribosomal protein L31e, putative	0.316256	0.158768	0.307295
PY00345	unconventional myosin PfM-B-related		0.266424	0.0514517
PY00346	hypothetical protein	0.522918	0.989289	0.936914
PY00347	hypothetical protein	1.45373	2.47788	2.66267
PY00348	CCAAT-box DNA binding protein subunit B, putative	-0.322045	-0.376641	0.0237179
PY00349	adi-related	-0.752221	-1.09314	-0.727804
PY00350	putative yir2 protein	4.90517	4.71671	5.46864
PY00351	putative yir3 protein	0.504329	0.313854	0.754219
PY00354	hypothetical protein	-0.190528	0.0223178	-0.17397
PY00355	hypothetical protein	-0.265406	-0.253125	-0.254752
PY00357	hypothetical protein	0.243409	0.902635	0.802809
PY00358	hypothetical protein	0.528407	1.00664	1.40852
PY00359	hypothetical protein	-0.195939	0.0114113	-0.106479
PY00360	SART-1 family	-0.230017	-0.234153	-0.313919
PY00363	glutamyl-tRNA synthetase	-0.32974	-0.255711	-0.316838
PY00364	hypothetical protein		0.0765728	-0.10171
PY00365	hypothetical protein	-0.264455	-0.399585	0.0679555
PY00369	hypothetical protein	-0.174732	-0.422645	0.394177
PY00378	Drosophila melanogaster CG3814 gene product	0.182555	0.27891	0.402481
PY00379	hypothetical protein	0.17181	0.432779	0.36719
PY00380	hypothetical protein	-1.0703	-0.467487	-1.22677
PY00381	zinc finger protein Glo3-like, putative	0.136495	-0.128294	-0.0138157
PY00382	cyclophilin	-0.114316	-0.242276	0.153362
PY00383	hypothetical protein	-0.494664	-0.322166	-1.05766
PY00385	probable glycine C-acetyltransferase, putative		-1.9325	-1.62796
PY00386	CCAAT-box DNA binding protein subunit B	-0.212317	0.146138	0.393513
PY00387	hypothetical protein	0.391552	0.686199	0.420188
PY00389	Arabidopsis thaliana At5g54800/MBG8_6-related	-0.189988	-0.258361	0.33118
PY00390	putative yir3 protein	-2.39866	-2.32175	-2.01688
PY00392	putative yir3 protein	3.09336
PY00394	hypothetical protein	-1.46949	-1.6338
PY00395	putative yir3 protein	0.763086	0.535647	0.798624
PY00396	hypothetical protein	-0.670665	-0.989078	-0.808008
PY00397	hypothetical protein	0.0500865	-0.326448	-0.353826
PY00398	58 kda phosphoprotein (heat shock-related protein) (hrp).	0.291192	0.0621835	0.526701
PY00399	hypothetical protein	1.51487	2.52049	2.09065
PY00400	putative bir1 protein	4.30394	2.82259	3.90781
PY00401	hypothetical protein	1.60198
PY00402	hypothetical protein	0.0339369	0.0231198	1.16835
PY00403	kinase Akt/PKB-related		0.981365	-0.424742
PY00404	hypothetical protein	-0.110711	-0.215788	0.175703
PY00405	hypothetical protein	0.141246	0.0303176	0.081252
PY00406	unnamed protein product	0.209839	0.0268511	0.529571
PY00407	hypothetical protein		-0.0293081
PY00408	hypothetical protein	0.193445	0.266424	1.15517
PY00409	myosin A tail domain interacting protein MTIP	-1.22339	0.271955	-0.817838
PY00410	hypothetical protein	0.0879271	0.500931	0.746087
PY00412	RNA helicase-related	-0.247388	-0.0680522	0.0456496
PY00413	surface protein-related	-0.447684	-0.373308	-0.475825
PY00414	thioredoxin peroxidase 1	-0.376827	-0.533271	0.0689639
PY00415	hypothetical protein	-0.377835	-0.159677	0.100232
PY00416	hypothetical protein	-0.202479	0.0156548	-0.291906
PY00417	phenylalanyl-tRNA synthetase, putative	0.177197	0.155248	0.702692
PY00418	hypothetical protein	0.283697	0.217724	-0.679387
PY00420	selenocysteine-specific elongation factor	-0.250716	-0.448603	-0.949611
PY00421	hypothetical protein	0.123201	0.144952	-0.332562
PY00422	DNA-directed RNA polymerase ii 15.1 kDa polypeptide	0.224623	-0.125925	-0.131451
PY00423	Bromodomain, putative	0.441704	0.134766	0.0454046
PY00424	nuclear transport factor 2			-3.35358
PY00425	MORN repeat, putative	0.259158		-1.72662
PY00426	hypothetical protein	0.648606	1.11995	1.41308
PY00427	3'-nucleotidase/nuclease	-0.0714736	0.098314	0.306181
PY00429	putative yir3 protein		-6.24624
PY00431	hypothetical protein		0.505028	0.941866
PY00432	N-acetylglucosamine-1-phosphate transferase	-0.777751	-0.0236319	0.76182
PY00433	Leucine Rich Repeat, putative		-0.519012
PY00436	histone H2A variant	0.515874	0.370032	0.252566
PY00437	hypothetical protein	0.696275	0.258022	0.0334803
PY00441	hypothetical protein	-0.122103	0.558899	0.236124
PY00442	hypothetical protein	-0.151823	-0.171112	-0.53703
PY00443	hypothetical protein	0.0885065	0.0321175	-0.338161
PY00444	hypothetical protein	-0.352843	0.503976	0.747853
PY00445	hypothetical protein	0.253223	0.0668975	-0.526196
PY00446	Polyprenyl synthetase, putative	-0.43546	-0.432476	-0.151231
PY00447	repeat organellar protein-related	-0.090595	0.48571	0.264942
PY00448	serine/threonine protein phosphatase pp-x isozyme 2	0.484436	0.308657	0.36858
PY00449	Drosophila melanogaster CG15040 gene product	0.0693439	0.119589	0.729026
PY00450	hypothetical protein	-0.438805	-0.163778	-0.0430904
PY00451	Glycoprotease family, putative	-0.218473	-0.144636	0.342467
PY00452	hypothetical protein			1.2543
PY00453	hypothetical protein			1.39189
PY00455	hypothetical protein		0.750363	1.20214
PY00456	hypothetical protein	-0.590624	-0.312662	-0.195755
PY00457	hypothetical protein	0.469759	0.37978	0.0651885
PY00458	hypothetical protein	-0.011067	-0.132605	0.12722
PY00459	hypothetical protein	-0.571093	-0.593851	-0.0271344
PY00460	CCAAT-box DNA binding protein subunit B	-0.146748	-0.203532	0.108424
PY00461	RNA helicase	-0.185156	-0.0509867	-0.674903
PY00462	hypothetical protein	0.74409	0.668599	1.2602
PY00463	PfMPC	-0.586742	-0.306771	-0.152994
PY00464	hypothetical protein		-0.885043	-1.12964
PY00465	ribosomal protein L27, putative	-0.807984	-0.935784	-0.317009
PY00466	hypothetical protein	-4.94342
PY00468	Ubiquitin-conjugating enzyme, putative	-0.0343843	0.333973	0.254456
PY00469	Eukaryotic aspartyl protease	-1.61182		-1.21252
PY00471	probable coatomer delta subunit, putative	-0.533072	-0.541744	-0.203016
PY00472	hypothetical protein			-2.00262
PY00473	hypothetical protein	0.665164	0.466105	-0.255961
PY00474	mature parasite-infected erythrocyte surface antigen	-1.48789	-0.201846	-0.971707
PY00475	probable lipoate-protein ligase a-related	0.583323	1.10115	1.19545
PY00476	hypothetical protein	0.442753	0.588173	0.888737
PY00477	hypothetical protein	-0.2458	-0.227929	-0.0511854
PY00478	hypothetical protein	0.311705	0.476564	0.615345
PY00479	TERT gene, putative	-0.229736	0.785768	1.17029
PY00481	hypothetical protein	0.227757	-0.228233	-0.165912
PY00484	hypothetical protein	-1.41442
PY00487	ERYTHROCYTE MEMBRANE PROTEIN PFEMP3	-0.291729	-0.180755	-0.240692
PY00488	putative yir4 protein	1.41304	1.48039	1.8198
PY00490	putative yir3 protein	0.47619	0.142819	0.187645
PY00492	hypothetical protein	-1.70141	-2.43476	-1.97416
PY00496	histone 3	0.717397	0.221399	0.109429
PY00497	Drosophila melanogaster CG14903 gene product	1.13458	1.0532	1.35536
PY00498	putative yir3 protein	2.20737	2.09796	2.39693
PY00501	Plasmodium vivax PV1H14095_P-related	0.236327	0.960134	1.15146
PY00502	thioredoxin-like redox-active protein	-0.508121	-0.513615	-0.330622
PY00503	Plasmodium vivax PV1H14105_P	-0.0459075	0.0167936	-0.0287279
PY00504	putative IBR domain protein	0.274544	-0.268963	-0.0619464
PY00505	Plasmodium vivax PV1H14115_P	0.0645795	0.0254956	-0.541844
PY00506	hypothetical protein		0.405802	-0.146337
PY00507	hypothetical protein	-0.0461846	-0.170688	-0.177801
PY00508	hypothetical protein	-0.333879	-0.760678	0.294528
PY00509	hypothetical protein	0.110413	0.403388	0.346886
PY00510	hypothetical protein	0.2512	0.460669	0.508244
PY00511	elongation factor G	-0.247261	0.220738	0.19614
PY00512	putative protein potential transcriptional repressor Not4hp	-0.187197	-0.369986	-0.209409
PY00513	vacuolar-type H+ pumping pyrophosphatase-related	-3.38395	-3.38162	-3.54724
PY00514	valyl-tRNA synthetase	0.13067	-0.0887515	0.100854
PY00515	CCAAT-box DNA binding protein subunit B	-0.255196	-0.65406	-0.358122
PY00516	hypothetical protein	0.0160783	-0.22041	0.45737
PY00517	hypothetical protein	0.229407	-0.234752	0.329625
PY00518	hypothetical protein	-0.392035	-0.0598794	0.00656092
PY00520	Homo sapiens KIAA0946 protein	-0.351203	0.234929	0.138794
PY00522	28 kDa ookinete surface protein	-2.00125	-0.59161	-1.3046
PY00523	ookinete surface antigen-like protein Pfs28	-1.97236	-0.438487	-0.273948
PY00524	calmodulin	0.614383	0.143971	-0.011357
PY00525	RNA methyltransferase, TrmH family, putative	0.630463	0.269326	0.28019
PY00526	O-sialoglycoprotease-related	-0.0344141	-0.245026	0.0839893
PY00527	26S proteasome subunit P40.5, putative	0.0210237	-0.115134	0.0778146
PY00529	myosin ij heavy chain			-0.922238
PY00530	hypothetical protein	0.215824	0.132692	0.00300928
PY00531	hypothetical protein	-0.734783	-0.582297	-0.00995436
PY00532	hypothetical protein	1.56181	2.3268	1.63261
PY00533	Plasmodium falciparum antigen 332	0.118037	0.0919025	-0.75068
PY00535	synthetic antigen of P.falciparum, putative	-0.0596449	-0.314331	-0.606296
PY00536	hypothetical protein	0.0749026	-0.0603224	-0.0804748
PY00537	hypothetical protein	0.297542	-0.0889154	-0.139558
PY00539	hypothetical protein	0.957196	0.716532	0.738266
PY00540	eukaryotic translation initiation factor 3 p42	0.0959591	-0.0838715	0.156584
PY00541	hypothetical protein	0.197678	0.199493	0.506901
PY00542	hypothetical protein	-0.254965	-0.108379	-0.260305
PY00543	phosphoglycerate mutase family, putative	0.0523537	0.0154891	0.476765
PY00544	26S proteasome ATPase	-0.109989	-0.299224	0.159757
PY00545	Ribosomal protein L10, putative	-0.157063	-0.0548965	0.539967
PY00546	ubiquitin specific protease 5	-0.235879	-0.31709	-0.205136
PY00547	SMC protein-related	-0.580405	-0.209298	-0.393659
PY00548	hypothetical protein	-0.433873	-0.173092	-0.439635
PY00549	chromosome-associated polypeptide, putative	-0.755965	-0.231551	-0.591288
PY00551	hypothetical protein	2.86166	2.11748	2.87648
PY00552	putative yir1 protein	-1.44936	-2.32719
PY00554	hypothetical protein	0.395847	0.046768	0.321386
PY00556	hypothetical protein	-0.509277	-0.411532	-0.341083
PY00557	Clp protease	-0.308347	-0.256741	-0.00982968
PY00558	hypothetical protein	-0.11646	0.109209	-0.0102214
PY00559	putative yir3 protein	-0.107665
PY00560	hypothetical protein	-0.246195	-0.144478	0.0366566
PY00561	hypothetical protein		-0.301718
PY00562	hypothetical protein	-0.282001	-0.475379	0.0647259
PY00563	hypothetical protein	-1.31731	-1.11696
PY00564	hypothetical protein			-0.0420887
PY00565	ClpB protein	-0.34606	-0.355778	-0.314491
PY00566	small heat shock protein	-0.858877	-0.559721	-1.15876
PY00567	hypothetical protein	-0.0558773	0.0303985	-0.155118
PY00568	hypothetical protein	0.125907	1.17739	0.773195
PY00569	hypothetical protein	-0.20405	0.469905	-0.087738
PY00570	Drosophila melanogaster CG14542 gene product, putative	-0.28682	0.00645667	-0.218023
PY00571	Flavoprotein, putative	0.0303898	-0.246886	-0.175176
PY00572	putative WD-40 repeat protein		0.143041	0.290861
PY00574	putative yir4 protein		-1.21941	-3.03835
PY00578	putative yir2 protein	2.88848	3.57945	3.87867
PY00579	putative yir3 protein	3.66361
PY00580	putative yir3 protein	4.07806	3.96101	2.67848
PY00581	hypothetical protein	0.387496	1.21571	1.25134
PY00582	heat shock protein 90	-0.0355512	-0.303799	0.000919346
PY00583	hypothetical protein		-0.427551	-0.612647
PY00584	CCAAT-box DNA binding protein subunit B, putative	0.286417	-0.12039	-0.428481
PY00585	hypothetical protein		-1.13785	-0.311121
PY00586	hypothetical protein	-0.0922813	-0.130913	0.463354
PY00587	hypothetical protein	0.0975631	0.199051	0.383569
PY00588	hypothetical protein	-0.345732	0.1029	-0.137584
PY00589	mature-parasite-infected erythrocyte surface antigen	0.0358274	0.0344907	-0.238737
PY00590	putative ubiquitin-conjugating enzyme 16	1.75851	2.02661	2.29165
PY00591	hypothetical protein	-2.44456		0.226887
PY00592	isocitrate dehydrogenase, NADP-dependent	-0.14993	-0.148969	0.0780319
PY00593	hypothetical protein	-0.331673	-0.400097	-0.545866
PY00594	hypothetical protein	-0.1413	0.00214168	0.0406959
PY00595	eukaryotic translation initiation factor 3 39 kDa subunit	-0.0320583	-0.131275	0.17336
PY00596	hypothetical protein	-0.327548	-0.0192069	0.176355
PY00598	T-complex protein 1 epsilon subunit	-0.0844547	-0.187386	-0.0882512
PY00599	Plasmodium falciparum CPW-WPC domain, putative	-1.78965	-0.490624	-1.12883
PY00600	hypothetical protein	2.94841	3.95156	3.25198
PY00601	sun family protein-related	0.0516145	0.0998672	0.0846392
PY00602	dynein intermediate chain 2, cytosolic		-0.949501	-0.377318
PY00603	hypothetical protein	-0.935536	0.382839	0.472248
PY00604	roadblock	-1.46345	-1.15935	-1.54456
PY00605	KED	0.148148	-0.376366	-0.511797
PY00606	autophagy 8i	0.0141089	0.326488	0.310784
PY00607	probable tRNA-methyltransferase	0.210781	0.268054	-0.015698
PY00608	hypothetical protein	-1.64577		-1.10763
PY00609	PH domain, putative	-0.565667	-0.146463	-1.04617
PY00610	putative yir4 protein	5.94453	5.51021	5.93164
PY00613	hypothetical protein		-0.203886	-0.690477
PY00614	hypothetical protein	-0.468836	-0.0901695	0.123066
PY00615	hypothetical protein	-0.290752	-0.0275816	0.209147
PY00616	GTP-binding protein Era	-0.150228	-0.0943181	0.354099
PY00617	hypothetical protein	-0.0983781	-0.211959	0.368491
PY00618	Phosphoglucose isomerase	0.766752	0.728109	0.560068
PY00619	hypothetical protein	-0.293426	-0.383054	-0.275171
PY00620	hypothetical protein		0.27762	0.49205
PY00622	rhoptry associated protein 1	0.327279	0.154358	0.110896
PY00623	hypothetical protein	-0.37666	-0.149322	0.0225655
PY00624	CTP synthase	-0.0589846	0.0436247	-0.117937
PY00625	hypothetical protein	-0.167786	-0.0436769	-0.101711
PY00626	unnamed protein product	-0.470849	-0.33719	-0.445102
PY00628	hypothetical protein	0.196056	-0.138627	-0.466962
PY00629	asparagine-rich protein, putative	-0.260518	-0.23949	-0.158295
PY00630	hypothetical protein	-0.112062	-0.131469	-0.198155
PY00631	ELM2 domain, putative	0.810613	0.331912	0.419188
PY00632	hypothetical protein	0.272284	0.154738	0.389936
PY00633	hypothetical protein	0.268038	0.0495269	0.327097
PY00634	hypothetical protein	0.0244595	-0.345332	-0.758932
PY00635	putative yir1 protein	2.88422
PY00636	hypothetical protein	-0.670323	-0.479731	-0.223194
PY00637	ERYTHROCYTE MEMBRANE PROTEIN PFEMP3	0.474846	-0.0441992	0.135386
PY00638	protein disulfide isomerase	-0.0770752	-0.333381	0.0952892
PY00639	hypothetical protein	-0.330421	-0.458095	-0.510093
PY00640	hypothetical protein			-1.00396
PY00641	hypothetical protein	0.0825033	-0.326462	-1.04854
PY00642	putative yir2 protein	4.10509
PY00643	hypothetical protein	0.59156	-0.026427	0.425828
PY00644	putative yir3 protein	-0.273662	-0.597504	-0.42132
PY00645	hypothetical protein	-0.572471	-0.740331	-0.58479
PY00646	hypothetical protein	-0.0357459	-0.109794	0.221822
PY00648	similar nucleotide excision repair proteins-related	-0.298291	-0.05517	-0.732686
PY00649	rhoptry protein	-0.542783	-0.243687	-0.397742
PY00650	hypothetical protein	0.414704	0.0536897	0.028889
PY00651	hypothetical protein	0.602524	0.0201569	-0.593647
PY00653	chromosome segregation protein smc1	5.2354	7.04458	7.82102
PY00654	hypothetical protein	-0.290305	-0.574796	-0.362492
PY00655	hypothetical protein	0.133907	0.134315	-0.481881
PY00656	hypothetical protein	0.248563	0.0479317	-0.517084
PY00657	26s protease regulatory subunit 6a (tat-binding protein homolog 1) (tbp-1). [baker's yeast	-0.259013	-0.389495	-0.102599
PY00659	Ribosomal protein L10, putative	-0.130996	-0.187453	-0.0419705
PY00661	putative yir4 protein	0.744875	0.250372	0.0714388
PY00663	hypothetical protein	0.00117373	0.0424566	-0.225907
PY00664	hypothetical protein	-0.140081	0.207571	-0.369188
PY00665	cleavage and polyadenylation specificity factor, 73 kDa subunit	0.154907	-0.143177	0.00825497
PY00666	hypothetical protein	-0.353021	-0.340949	-0.0458097
PY00667	DNA primase small subunit	-0.0147985	0.0972136	0.0116582
PY00669	serine hydroxymethyltransferase, mitochondrial precursor	-0.53445	-0.792205	-0.102178
PY00670	Streptococcus pyogenes AMV256, putative	-0.12362	-0.200819	0.861923
PY00671	hypothetical protein	-0.0741508	0.10922	0.106204
PY00672	suppressor protein of bem1/bed5 double mutants	0.134712	-0.0778246	0.0257987
PY00673	hypothetical protein	0.258238	-0.0825112	0.0848339
PY00674	hypothetical protein	-0.149149	0.0407399	0.128296
PY00676	Arabidopsis thaliana BRAHMA ortholog	-1.10061	-0.428437
PY00677	hypothetical protein	0.901802	1.85244	1.48435
PY00678	hypothetical protein	0.0145194	-0.475005	-0.664515
PY00679	hypothetical protein	-0.425809	-0.371724	-0.590906
PY00680	hypothetical protein			-2.19431
PY00681	hypothetical protein	0.00996842	-0.349981	0.172199
PY00682	hypothetical protein	-0.21889	-0.329495	0.422315
PY00683	nam7 protein	0.0990514	-0.0985017	-0.189422
PY00684	Bromodomain, putative	0.077721	0.0453861	0.0278966
PY00685	TATA element modulatory factor	-0.44296	-0.59754	-0.463153
PY00686	hypothetical protein	0.212283	0.0389165	0.035589
PY00688	Ribosomal protein L15 amino terminal region, putative	0.305035	0.501969	0.725927
PY00691	hypothetical protein	-0.456849	-0.429772	0.101195
PY00693	cyclophilin-like protein	0.135459	-0.00139328	0.357441
PY00694	hypothetical protein	5.60628	2.2443	2.61527
PY00695	Homo sapiens CDA08-related	0.158524	-0.236279	0.370626
PY00696	hypothetical protein	-0.43306	-0.312969	-0.0258321
PY00697	hypothetical protein	1.51221	2.01253	2.05666
PY00700	hypothetical protein	0.0142858	-0.223242	-0.171442
PY00702	hypothetical protein	0.255015	0.133422	0.180074
PY00703	hypothetical protein	-0.366672	-0.147938	-0.26516
PY00704	hypothetical protein	-0.426352	-0.320723	-0.127501
PY00705	hypothetical protein	-0.229631	-0.261863	0.0129575
PY00706	hypothetical protein	-0.26005	-0.144348	-0.011705
PY00707	putative pre-mRNA splicing factor, ATP-dependent RNA helicase	-0.483238	0.134137	-0.00522638
PY00708	Caenorhabditis elegans JC8.5	-0.301518	-0.292407	-0.103512
PY00709	hypothetical protein	0.137691	-0.387566	-0.859326
PY00711	Ribosomal protein L24e, putative	0.100772	-0.028097	0.135198
PY00712	transcription initiation factor tfiid	-0.413333	-0.636925	-0.315823
PY00713	hypothetical protein	0.46061	0.200026	0.532753
PY00714	dynamin-like protein	0.00942086	-0.0510724	0.301933
PY00716	hypothetical protein	0.109145	0.184673	0.34703
PY00717	Protein kinase domain, putative	-0.842737	-0.235459	-0.978182
PY00718	coatomer gamma subunit	-0.329103	-0.453794	0.0296776
PY00719	hypothetical protein	0.781295	1.32589	1.99989
PY00720	hypothetical protein	0.265687	0.689372	0.978456
PY00721	Rab6	0.0189828	-0.0616641	0.0548443
PY00722	hypothetical protein	-0.306348	0.000740059	-0.710769
PY00723	hypothetical protein			-0.58419
PY00724	hypothetical protein	-0.423376	-0.588948	-0.311434
PY00726	hypothetical protein	0.281556	-0.0637201	0.296665
PY00727	hypothetical protein	-0.132819	0.0988972	0.242571
PY00728	hypothetical protein	-0.236237	0.320477	0.230647
PY00729	Rhomboid family, putative	-0.802928	-0.0400242	0.180784
PY00730	hypothetical protein		-2.19179	-0.943675
PY00731	mitogen-activated protein kinase 2			-1.21013
PY00732	hypothetical protein	-0.922713	-0.51859	-0.324446
PY00733	lactoylglutathione lyase, putative	-0.580416	-0.415378	0.181372
PY00734	hypothetical protein	-0.434782	-1.37539	-1.23682
PY00735	Y14391 GTP-binding protein	-0.562259	-0.454615	0.339456
PY00736	hypothetical protein	0.121493	0.0641707	0.0406061
PY00737	hypothetical protein	0.173561	0.0779523	0.110109
PY00738	RAD3-like DNA helicase-related	0.0439562	-0.0046787	0.388109
PY00739	CCAAT-box DNA binding protein subunit B	0.275118
PY00741	PBS lyase HEAT-like repeat, putative	-0.0785904	-0.27007	-0.0233184
PY00742	probable ATP-dependent RNA helicase dhr1	0.386623	0.103263	0.157326
PY00743	vacuolar ATP synthase subunit f	0.318919	0.155978	0.430783
PY00745	hypothetical protein	-0.0623526	0.0446655	0.207435
PY00746	S1 RNA binding domain, putative	-0.150212	-0.0441044	0.05094
PY00747	hypothetical protein	-0.0216225	0.0836146	0.330741
PY00749	hypothetical protein		0.236955	-0.715594
PY00751	hypothetical protein	0.658663	0.647034	-0.0310746
PY00752	hypothetical protein		1.56626	0.684638
PY00753	hypothetical protein	-0.82532	-0.158267	-0.11966
PY00754	putative yir4 protein	0.307372
PY00755	hypothetical protein	-0.191978	-0.280272	0.304356
PY00757	hypothetical protein	-0.225682	-0.365936	-0.115693
PY00758	hypothetical protein	-0.319536	-0.00190153	-0.27378
PY00759	putative yir3 protein	-0.763902	-0.630248	-0.17397
PY00760	hypothetical protein			-2.69753
PY00762	Protein kinase domain, putative	0.248367	0.00436579	-0.244842
PY00763	hypothetical protein	0.408017	0.0809748	0.652874
PY00764	chloroquine resistance marker protein, putative	-0.141268	-0.0520625	0.31371
PY00765	structure-specific endonuclease of the XPG/RAD2 family	-0.132007	-0.0490825	-0.0654302
PY00766	hypothetical protein	-0.292146	-0.0994873	0.174076
PY00767	hypothetical protein	-0.0288179	0.0944332	0.166616
PY00768	26S proteasome subunit 4-like protein	0.0959628	-0.0487788	0.0305325
PY00769	malaria antigen	-0.0134647	0.0454573	0.173259
PY00771	hypothetical protein	0.26631
PY00772	hypothetical protein	1.5702
PY00774	Cytochrome b, putative	0.0736987	0.106628	0.325355
PY00775	cytochrome c oxidase subunit 1	0.215518	0.182285	0.322765
PY00776	Cytochrome c oxidase subunit III	0.397033	0.216994	0.504374
PY00781	peptidyl-prolyl cis-trans isomerase, cyclophilin-type	-0.315057	-0.358677	0.389831
PY00782	hypothetical protein	-0.125271	-0.356593	0.00241316
PY00783	berghepain-2	0.00453219	-0.0151837	0.202807
PY00784	ring-infested erythrocyte surface antigen, putative	-0.357331	-0.205731	-0.827353
PY00788	hypothetical protein		-0.334615	-0.588312
PY00789	NAD-dependent glycerol-3-phosphate dehydrogenase	-0.244039	-0.479649	-0.319161
PY00790	probable serine/threonine-protein kinase 2	-0.447616	-0.0287698	-0.278345
PY00791	AMP-binding enzyme, putative	-0.140728	-0.211782	-0.311977
PY00793	Glucose-6-phosphate dehydrogenase, putative	0.0224522	-0.234779	-0.0888624
PY00794	hypothetical protein	-0.285335	-0.233823	0.238875
PY00795	G-patch domain, putative	-0.00459024	-0.22819	0.255497
PY00796	CCAAT-box DNA binding protein subunit B	-0.780313	-0.490228	-0.773481
PY00797	hypothetical protein	0.258126	-0.16964	-0.174995
PY00798	hypothetical protein		-0.290444
PY00799	93 kDa protein	0.461949	0.046802	-0.247581
PY00800	hypothetical protein	0.272604	0.536696	0.318549
PY00801	hypothetical protein	0.043077	0.0408093	-0.225906
PY00802	methionine aminopeptidase-like protein-related	-0.243772	-0.195976	-0.16989
PY00803	homeobox-containing protein	0.111344	-0.495737	-0.277901
PY00804	similar to cactin-related	-0.180044	-0.271339	-0.100599
PY00805	cactin gene product	-0.279092	-0.240912	-0.169087
PY00806	proteasome beta-subunit	-0.215178	-0.207244	0.282329
PY00807	hypothetical protein	0.136623	-0.0206398	-0.279741
PY00808	tubulin gamma chain	-0.134713	-0.249533	-0.113752
PY00809	cell division protein	0.909408	1.61607	1.59677
PY00810	DNA repair protein RAD54-like-related	-0.758985	-0.574428	-0.0778017
PY00811	hypothetical protein	-0.343478	-0.387427	-1.19068
PY00812	tumor metastasis-suppressor	-0.69262	-0.600344	-0.319332
PY00813	hypothetical protein	1.28533	2.11982	2.18097
PY00814	putative yir4 protein	-1.03121	-1.27607	-1.23474
PY00815	putative yir2 protein	-0.429642	-0.382517	-0.283135
PY00816	hypothetical protein	1.04402	1.30743	1.14038
PY00817	co-chaperone GrpE, putative	-0.0976384	-0.249688	0.146316
PY00818	Choline/ethanolamine kinase, putative	-0.489206	0.139075	0.429077
PY00819	pyruvate dehydrogenase E1 alpha subunit	-0.510572	-0.116399	0.331307
PY00820	hypothetical protein			-1.08812
PY00821	55525-51977	-0.745423	-0.409837	-0.357002
PY00822	hypothetical protein	1.07327
PY00824	hypothetical protein	-0.215643	-0.256304	-0.05376
PY00825	tRNA-guanine transglycosylase-related	1.38394	1.60674	1.38643
PY00826	hypothetical protein	-0.497012	-0.376365	-0.0870538
PY00827	hypothetical protein	-0.541547	-0.335017	0.134927
PY00828	unknown protein-related	0.457145	1.81749	1.80391
PY00830	probable ATP-dependent RNA helicase has1	-0.903585	-1.30069	-1.04048
PY00831	hypothetical protein	1.99675	0.894544	0.491283
PY00832	Tetratricopeptide repeat family protein	-0.0866848	-0.153866	-0.693858
PY00833	hypothetical protein	1.65523	2.49457	2.05548
PY00834	CCAAT-box DNA binding protein subunit B, putative	-1.91606
PY00835	pre-mRNA splicing factor ATP-dependent RNA helicase-like protein-related	-0.0436878	-0.375691	-0.427462
PY00836	hypothetical protein	-0.0392478	-0.0888768	0.257596
PY00837	ERYTHROCYTE MEMBRANE PROTEIN PFEMP3	1.13392	1.2834	1.43087
PY00838	hypothetical protein	-0.502261	-0.520226	0.013709
PY00839	Krueppel-like protein	0.127658	0.274697	0.341107
PY00840	hypothetical protein	-0.30301	-0.00240997	0.465885
PY00841	hypothetical protein	-0.237993	-0.0914379	-0.35124
PY00842	putative yir3 protein	1.65361	2.3145	2.21398
PY00843	putative yir4 protein	3.73186	4.2038	4.39688
PY00845	hypothetical protein	-4.14076	-4.82207	-5.43532
PY00846	putative yir4 protein	-5.01637	-5.57896	-4.662
PY00849	putative yir4 protein	1.54732
PY00851	DNA primase large subunit	-0.394678	-0.344926	-0.349805
PY00852	nucleotide-binding protein	0.0423888	-0.172041	0.173931
PY00853	Unknown, putative			-0.710241
PY00854	hypothetical protein			-0.763037
PY00855	Arabidopsis thaliana At3g05350/T12H1_32	0.206383	-0.0498754	0.061975
PY00856	NifU-like N terminal domain, putative	-0.267142	-0.278612	0.25844
PY00857	hypothetical protein	-0.0930217	-0.111983	0.348132
PY00858	6-phosphogluconate dehydrogenase, decarboxylating	-0.289421	-0.387844	0.189493
PY00859	hypothetical protein	-0.409472	-0.401374	-1.51062
PY00860	hypothetical protein	-2.12631	-0.48819	-1.17263
PY00861	unnamed protein product			-0.625382
PY00862	hypothetical protein	0.304917	0.229508	-0.459372
PY00863	hypothetical protein			-0.623185
PY00864	unknown protein-related	0.167631	0.830294	0.442388
PY00865	hypothetical protein	-0.510342	-0.614875	-0.559221
PY00866	hypothetical protein	-0.7108	-0.536928	0.250228
PY00867	hypothetical protein	1.24493	1.1776	1.1018
PY00868	hypothetical protein	-0.773449	-1.10011
PY00869	putative yir3 protein	0.0852261	0.0910865	0.925993
PY00872	hypothetical protein	-0.223908	-0.0754487	0.451413
PY00873	hypothetical protein	-0.214954	-0.053124	0.10458
PY00878	Drosophila melanogaster CG15040 gene product	-0.250205	-1.28016	-1.77192
PY00879	CCAAT-box DNA binding protein subunit B, putative	-0.575317	-0.169109	-1.05436
PY00880	hypothetical protein	-0.100365	-0.158083	0.129744
PY00881	probable adp-ribosylation factor at2g18390	-0.483489	0.0140993	-0.136016
PY00882	hypothetical protein	-0.537461	-0.680001	-0.125343
PY00885	hypothetical protein	-0.747642
PY00888	hypothetical protein	0.387151	0.927841	1.44531
PY00890	hypothetical protein	-0.74048	-0.713286
PY00891	tRNA nucleotidyltransferase, mitochondrial precursor	-0.0581756	-0.0757484	0.417538
PY00892	hypothetical protein	0.776785	-0.109399	-1.66051
PY00894	hypothetical protein	0.592018	0.369577	-0.385495
PY00895	hypothetical protein	0.878627	0.0372167	0.279147
PY00896	hypothetical protein	0.585012	0.632992	-0.190708
PY00897	aminotransferase, classes I and II, putative	-0.279731	-0.743861	-0.998575
PY00898	protein with 5'-3' exonuclease domain	0.333436	0.135366	0.481631
PY00899	putative sugar transporter	0.0645826	-0.314682	0.22635
PY00901	methlytransferase, UbiE/COQ5 family	-0.508798	-0.361855	0.0727079
PY00902	mature parasite-infected erythrocyte surface antigen		-1.25739	-1.06548
PY00904	Actin	0.0250722	-0.197016	0.301094
PY00905	hypothetical protein	-0.799933	-0.345434	-1.13731
PY00906	hypothetical protein	-0.910373	-0.321945	-1.03105
PY00907	Uncharacterized protein family UPF0051, putative	0.0360332	-0.16588	0.375511
PY00908	similar to S. cerevisiae SIK1	3.10092	3.51926	2.9078
PY00909	MOZ/SAS family, putative	-0.424694	-0.129583	-0.996831
PY00910	hypothetical protein	0.031098	-0.0290831	-1.10104
PY00911	hypothetical protein	-0.209512	-0.118035	-0.845584
PY00912	CCAAT-box DNA binding protein subunit B	-0.300591	-0.387952	-0.485127
PY00913	CCAAT-box DNA binding protein subunit B	-0.18639	-0.85731	-0.3554
PY00914	hypothetical protein	0.119099	-0.276267	-0.209277
PY00915	Ser/Thr protein phosphatase, putative	-0.982587	-1.00113	-0.214096
PY00916	eukaryotic translation initiation factor 3 subunit 8	0.0407748	0.0432364	0.0109959
PY00917	predicted using Genefinder	0.0499	0.157141	0.473689
PY00918	hypothetical protein	-0.0588094	0.0365627	-0.189213
PY00919	probable u6 snRNA-associated sm-like protein lsm6	-0.105899	-0.159874	0.379262
PY00922	hypothetical protein	0.349317	0.131799	-0.155847
PY00924	putative yir4 protein	-6.97276	-6.75114	-5.90647
PY00926	protein phosphatase-beta	-0.127178	-0.0399869	0.103018
PY00927	prolyl-tRNA synthetase-related	1.65525	2.7705	2.64814
PY00928	hypothetical protein	0.374611	0.141857	0.34862
PY00929	hypothetical protein			-0.477487
PY00930	hypothetical protein	-0.584404	0.00553926	-1.04422
PY00931	hypothetical protein	-1.28173	-0.510623	-1.40838
PY00932	hypothetical protein	1.38712	2.18089	1.8534
PY00933	hypothetical protein	0.154135	0.0461733	0.416796
PY00934	ribosomal protein L22	0.396707	0.246451	0.259266
PY00935	putative glycerol kinase	-0.139363	-0.489216	-0.5764
PY00936	hypothetical protein	0.473625	1.03563	0.62258
PY00937	hypothetical protein	0.257423	0.302141	-0.0286104
PY00938	hypothetical protein	0.544985	0.0706286	0.425383
PY00939	hypothetical protein	-0.0547274	-0.155783	0.178124
PY00940	hypothetical protein	0.015976	-0.151088	0.0450259
PY00941	hypothetical protein	-0.0907629	-0.159796	0.408504
PY00942	hypothetical protein	-1.45998	-0.161401	-0.654996
PY00943	ribosomal protein S10	-0.1963	-0.0103908	0.321993
PY00944	dolichol phosphate mannose synthase	-0.48791	-0.255473	0.146585
PY00945	ERYTHROCYTE MEMBRANE PROTEIN PFEMP3	0.370572	0.627347	0.672077
PY00946	hypothetical protein	-0.191484	-0.223984	-0.0636995
PY00947	RNA recognition motif, putative	-0.123877	-0.215513	0.345908
PY00948	hypothetical protein	-0.194946	-0.240952	0.11534
PY00949	hypothetical protein	-0.330016	-0.181813	0.00170094
PY00950	hypothetical protein	-0.307537	-0.205976	0.217755
PY00951	guanylyl cyclase enzyme-related			-1.14552
PY00952	guanylyl cyclase enzyme-related		-0.723684	-0.614158
PY00953	hypothetical protein		-0.529961	-0.850356
PY00954	major facilitator superfamily protein, putative	-0.163689	-0.160611	-0.241099
PY00958	hypothetical protein	1.51269	0.549102
PY00959	hypothetical protein	-0.0472274	-0.206712	-0.360482
PY00960	tetracycline resistance protein tetm from transposon tn1545	-0.376186	-0.0651765	-0.133164
PY00961	Unknown-related	-0.220679	-0.1141	-0.129562
PY00962	Serine hydroxymethyltransferase	-0.377441	-0.15828	-0.0455492
PY00963	ATP synthase F1, beta subunit	-0.266048	-0.269928	-0.0148144
PY00964	hypothetical protein	-1.08737	-1.79678	-1.22752
PY00965	hypothetical protein	-0.234538	-0.938066	-1.31675
PY00967	Homo sapiens KIAA1177 protein	-0.171664	-0.3316	-0.322376
PY00968	ATPase, P-type, HAD superfamily, subfamily IC, putative			-0.539991
PY00969	putative ring finger protein	-0.208464	-0.385608	-0.57212
PY00971	putative ubiquitin-conjugating enzyme	-0.282102	-0.401997	0.401784
PY00972	kinesin-related protein	0.909215	1.55958	1.01223
PY00973	RNA recognition motif, putative	2.82428	3.07348	2.72417
PY00975	Arabidopsis thaliana At5g06660/F15M7_19, putative	0.250346	-0.0780973	-0.00733047
PY00976	Capn7-related	0.0927228	-0.330859	-0.923821
PY00977	Streptococcus pyogenes AMV256, putative	-0.196304	-0.198571	-0.0715548
PY00978	hypothetical protein	-0.970511	-0.370059	-1.27971
PY00981	fulmal1	-0.193329	0.452048	0.398039
PY00982	hypothetical protein	-0.62852	-0.117843	0.881877
PY00983	translation initiation factor eIF-5A	0.0986566	-0.154419	0.365425
PY00985	hypothetical protein	0.143482	0.0026609	-0.0322505
PY00986	hypothetical protein	0.485626	0.21966	0.156274
PY00991	hypothetical protein		1.79476	0.712648
PY00992	hypothetical protein	0.512841	0.946891	-0.565741
PY00993	hypothetical protein			-0.364549
PY00994	rrp5 protein homolog	-0.239551	-0.148628	0.413659
PY00995	ribosomal protein L16, putative	0.171136	0.31483	0.587781
PY01001	lysophospholipase	0.0589608	0.0777731	0.150208
PY01002	hypothetical protein	0.422502	0.0323824	0.1835
PY01003	hypothetical protein		7.09533	3.68601
PY01006	hypothetical protein	0.842971	1.61161	1.78743
PY01007	93 kDa protein	-2.76769	-2.75919	-3.28834
PY01008	ERYTHROCYTE MEMBRANE PROTEIN PFEMP3	-0.103878	-0.154575	-0.21463
PY01009	hypothetical protein	-0.264073	-0.177805	0.342667
PY01010	Drosophila melanogaster SD08430p	-0.378688	-0.206641	0.16126
PY01011	Arabidopsis thaliana K1F13.6-related	-0.745567	-0.512674	0.137898
PY01012	hypothetical protein	1.02434	1.4714	1.39706
PY01013	hypothetical protein	0.510712	0.217349	0.548827
PY01014	retinitis pigmentosa GTPase regulator-like protein	0.601507	1.244	0.804166
PY01015	hypothetical protein	0.106909	-0.0130174	0.0284379
PY01016	RING-finger protein	2.14426	3.97927	4.3556
PY01017	latency associated antigen-related	0.199119	0.177519	0.42408
PY01018	hypothetical protein	0.674229	0.383941	-0.00601433
PY01021	hypothetical protein	2.20795	1.06151
PY01023	hypothetical protein	0.65906	0.092047	0.373772
PY01024	CCAAT-box DNA binding protein subunit B	0.314682	0.162828	0.593019
PY01025	hypothetical protein	0.39969	0.237019	0.357082
PY01026	Homo sapiens dJ191N21.1-related	0.180145	0.24937	0.800632
PY01027	Drosophila melanogaster LD33051p	0.150327
PY01028	KED	0.113526	-0.0307434	0.124903
PY01029	Rab5c GTPase-related	-0.383145	-0.370913	-0.177516
PY01030	HECT-domain, putative	0.0359007	0.0408093	0.104024
PY01031	hypothetical protein	0.0668541	-0.224094	-0.090551
PY01032	synthetic antigen of P.falciparum, putative		-1.67689	-0.209675
PY01033	hypothetical protein	-0.113262	-0.0850719	-1.18293
PY01034	hypothetical protein	0.23746	0.0188443	-0.239254
PY01035	ERYTHROCYTE MEMBRANE PROTEIN PFEMP3	0.117565	-0.110748	0.117207
PY01037	RNA polymerase A/beta'/A'' subunit, putative	0.00480695	-0.0016314	0.0517208
PY01038	hypothetical protein	-0.360094	-0.035522	0.0995877
PY01039	myosin PfM-C-related	-0.49589	-0.00767429	-0.489737
PY01040	hypothetical protein	-0.0689886	-0.0689922	-0.203465
PY01041	hypothetical protein		-0.320678	-0.98422
PY01042	hypothetical protein	-0.877947	-0.175767	-1.29712
PY01043	wd-40 repeat protein msi1	-0.298041	-0.153093	-0.0536412
PY01044	AMP deaminase homolog	0.248786	0.339945	0.286104
PY01045	alphaCop gene product	-0.232164	-0.269644	-0.0755966
PY01046	hypothetical protein	-0.14138	0.108697	-0.111092
PY01047	hypothetical protein	-0.0141772	-0.048983	-0.0261261
PY01048	neural polypyrimidine tract binding protein	-1.68143	-1.93545
PY01049	hypothetical protein	-0.755886	0.089687	-1.37992
PY01051	hypothetical protein	-0.641419	-0.244803	-0.0798418
PY01059	hypothetical protein	-0.272923	-0.0922169	-0.793402
PY01060	hypothetical protein	0.275118	0.259332	-0.122586
PY01062	hypothetical protein	-0.313045	-0.392619	-0.552832
PY01063	hypothetical protein	0.109666	-0.148865	-0.258845
PY01064	ubiquinol-cytochrome c reductase complex 7.8 kDa protein	-0.227466	-0.416604	0.0923805
PY01065	hypothetical protein	-0.351285	-0.171537	-0.224053
PY01066	hypothetical protein	0.448415	0.493621	0.175744
PY01067	hypothetical protein		0.558212	0.271206
PY01068	dipeptidyl-peptidase i precursor	-0.32944	-0.275669	-0.555499
PY01069	hypothetical protein	-0.186891	-0.0111272	0.633231
PY01070	hypothetical protein	-0.698685	0.0373105	-0.0056542
PY01071	multidomain scavenger receptor protein PbSR precursor	0.105974	-0.133679	-0.0700578
PY01072	unnamed protein product	0.143248	0.0841492	0.459812
PY01073	hypothetical protein	-0.239277	0.152747	0.715367
PY01074	hypothetical protein	-0.308263	-0.3634	0.387316
PY01075	Rab18 GTPase-related	-0.398236	-0.23671	0.209903
PY01076	hypothetical protein	-0.46823	-0.709968	-0.308742
PY01077	protein Caenorhabditis elegans K07A9.2	0.177957	0.271447	0.167148
PY01078	hypothetical protein	-0.586043	0.13096	0.00716976
PY01079	putative yir3 protein	2.89945	4.65507	4.0538
PY01080	putative yir4 protein	1.52106	2.41026	2.945
PY01082	hypothetical protein	-1.62612	-1.80216	-1.74931
PY01085	myosin heavy chain	-0.0284385	0.540374	0.333171
PY01086	hypothetical protein	-0.201646	0.189696	-0.0663694
PY01087	hypothetical protein	0.528779	0.133992	0.144756
PY01089	hypothetical protein	0.126015	-0.154878	-0.196704
PY01090	hypothetical protein	-0.426487	-0.534846	0.037652
PY01091	actin-depolymerizing factor 3			-0.250067
PY01092	knob-associated histidine-rich protein	-0.185335	-0.166421	-0.0776317
PY01093	hypothetical protein	-0.220133	-0.194288	-0.253381
PY01094	hypothetical protein	-0.0014764	0.159415	0.15183
PY01095	ymf77	0.72516	1.37468	0.883884
PY01096	MutS homolog 2-related	-0.768179	-1.45884	-1.62611
PY01097	hypothetical protein			-0.614428
PY01098	hypothetical protein	-0.232367	-0.321754	-0.153046
PY01099	putative bir1 protein	-0.880825	-1.08789	-0.83833
PY01100	hypothetical protein	0.226531	-0.00216033	0.0526504
PY01101	putative yir4 protein	-5.01159
PY01105	hypothetical protein	0.110896	0.00294148	0.436503
PY01106	hypothetical protein	0.263789	-0.0782338	-0.0812042
PY01108	DEAD/DEAH box helicase, putative	-0.102474	-0.0227094	0.0813605
PY01109	hypothetical protein	-0.127729	-0.241302	-0.10324
PY01110	putative bir1 protein	4.80247	2.70685	6.92536
PY01112	hypothetical protein	0.0377887	-0.145287	0.35746
PY01113	hypothetical protein	2.54689	2.66881	3.22764
PY01114	hypothetical protein			0.113118
PY01115	DNA-directed RNA polymerase, beta subunit	0.144531	-0.0602988	0.04634
PY01116	origin recognition cmplx subunit 5-related	-0.708182	-0.861245	-0.554519
PY01117	hypothetical protein	0.168109	-0.0763924	0.152472
PY01118	hypothetical protein	0.118423	0.159613	0.524049
PY01119	hypothetical protein	0.109908	0.132121	0.382388
PY01120	Arabidopsis thaliana BRAHMA ortholog-related	2.66735	3.56169	7.64705
PY01121	hypothetical protein	-0.571726	-0.668208	-2.00539
PY01122	XPG I-region, putative	0.0428338	0.0505974	-0.308613
PY01123	Proteasome/cyclosome repeat, putative	0.0332617	-0.0754988	0.109127
PY01124	hypothetical protein	-0.0995322	0.0360677	-0.196836
PY01125	hypothetical protein	-0.127987	0.326516	0.203806
PY01126	hypothetical protein	0.197631	0.953659	0.828855
PY01127	hypothetical protein	-0.528179	-0.0323233	-0.206222
PY01128	hypothetical protein	-0.269474	-0.224756
PY01130	hypothetical protein	0.161792	-0.0576708	0.0041796
PY01131	unnamed protein product-related		0.716426	1.08959
PY01132	Unknown protein		-0.653612	0.329132
PY01133	hypothetical protein	0.392073	0.394285	0.0862655
PY01134	DNA topoisomerase iii	0.245404	0.00716056	-0.314377
PY01135	94248-92463, putative	-0.200218	-0.337443	0.376359
PY01137	hypothetical protein	-2.29984	-0.177537	-0.387597
PY01138	Plasmodium falciparum CG7	-0.26305	0.117922	-0.695905
PY01142	hypothetical protein	-0.113874	0.267006	0.175337
PY01143	GAF domain protein	-0.55675	-0.115311	0.276176
PY01144	Leucine Rich Repeat, putative	0.257818	0.117265	0.313099
PY01145	hypothetical protein	0.571953	0.472567	0.668322
PY01146	hypothetical protein	0.10143	0.0198898	0.203487
PY01147	hypothetical protein	-0.368738
PY01148	CCAAT-box DNA binding protein subunit B	0.362729	0.199361	0.148923
PY01149	hypothetical protein	-1.51489	-0.567859	-1.0716
PY01150	epsilon-adaptin, putative-related	-0.166724	-0.144883	-0.062882
PY01151	TBC domain, putative	0.42151	0.0104057	0.107058
PY01152	Ribosomal protein L32	0.353807	0.168138	0.173217
PY01153	hypothetical protein		1.14674	0.332003
PY01154	hypothetical protein	-0.0913389	0.158125	-1.26223
PY01155	tubulin alpha chain	-0.128445	-0.191499	0.107763
PY01156	hypothetical protein	0.0132537	-0.272263	-0.481431
PY01157	dentin phosphoryn, putative	0.191847	-0.000142607	0.233369
PY01158	protein factor associated with neutral-sphingomyelinase activation	-0.417512	-0.545266	-0.270614
PY01162	putative yir1 protein	-1.12747	-1.20722	-0.984539
PY01164	axoneme central apparatus protein		-0.609955	-0.415205
PY01165	hypothetical protein	0.282654	0.323769	0.18518
PY01166	hypothetical protein	0.501919	0.423693	0.242591
PY01167	similar to RNA-binding protein S1, serine-rich domain	-0.0556647	-0.34343	-0.479858
PY01168	ccr4-not transcription complex, subunit 7	0.198564	0.0680212	-0.0932463
PY01169	synthetic antigen of P.falciparum	0.200566	0.0642725	-0.0822994
PY01171	hypothetical protein	-0.251116	-0.156189	-0.105637
PY01172	Arabidopsis thaliana K1F13.3	-0.288638	-0.108966	0.156666
PY01173	hypothetical protein	-0.316381	-0.311212	0.0847478
PY01174	putative yir1 protein	1.42653	1.08992	1.41235
PY01175	hypothetical protein	1.03783	0.241326	0.609736
PY01179	hypothetical protein	0.0212953	-0.0269083	0.118414
PY01180	DOMINO B-related	0.0766996	-0.195273	-0.560577
PY01181	hypothetical protein	0.0518563	-0.108598	-0.0197242
PY01182	zinc finger protein-like-related	0.123283	-0.260478	-0.076372
PY01183	ERYTHROCYTE MEMBRANE PROTEIN PFEMP3	-1.07218	-0.392617	-1.57527
PY01184	putative yir1 protein	-0.394141	-0.658518	-0.0996646
PY01185	235 kDa rhoptry protein	0.00703931	0.318399	0.204805
PY01186	hypothetical protein	0.186605	0.436808	0.0756135
PY01187	hypothetical protein	-0.194897	-0.540679	-0.624367
PY01189	hypothetical protein	-0.371777
PY01190	putative yir1 protein	-0.23547
PY01191	hypothetical protein	-0.296755	-0.447333
PY01192	hypothetical protein	0.101616	0.0930845	0.807875
PY01193	hypothetical protein	0.00119872	0.123987	0.320023
PY01194	hypothetical protein	-0.0979567	-0.311812	0.0692925
PY01195	hypothetical protein	0.0961405	-0.363159	0.50546
PY01196	vacuolar protein sorting homolog r-vps33a	-0.0816368	-0.0475954	0.250576
PY01197	hypothetical protein		-0.717684	-1.16174
PY01198	glycyl-tRNA synthetase	-0.0200495	-0.225391	-0.331203
PY01199	Drosophila melanogaster CG12379 gene product	0.18352	-0.327571	0.092532
PY01200	TPR Domain, putative	-0.141004	-0.271948	0.217676
PY01201	hypothetical protein		-0.591151	-0.793878
PY01202	splicing factor 3b subunit 4	0.0219021	-0.387087	-0.199606
PY01203	hypothetical protein	-0.317737	-0.463142	-0.374513
PY01204	glutathione reductase	0.229212	0.208726	0.622204
PY01205	hypothetical protein	-0.177848	-0.317841	0.466202
PY01207	hypothetical protein	-0.25721	0.213969	0.321109
PY01208	hypothetical protein	-0.128692	0.355409	0.34889
PY01209	translation initiation factor SUI1	0.563726	0.412478	0.552077
PY01210	hypothetical protein	0.403896	0.291882	0.388583
PY01211	ubiquitin-conjugating enzyme e2-17 kDa	0.31219	-0.246285	-0.197836
PY01212	Drosophila melanogaster GH09638p	0.0667144	-0.059721	0.20616
PY01214	Glucose inhibited division protein A	-0.466266	-0.488952	-0.305626
PY01215	unnamed protein product	-0.253796	-0.526006	-0.275115
PY01216	UVB-resistance protein UVR8	-0.00758241	0.0952725	0.331564
PY01217	strong similarity to unknown protein-related	-0.202268	-0.330548	0.365068
PY01219	hypothetical protein	-0.264848	-0.136021	-0.0187225
PY01220	ribosomal protein S9, putative	-0.343478	-0.665909
PY01221	hypothetical protein	0.821975	0.31518	0.885141
PY01222	subtilisin-like protease 2		0.31374	0.379899
PY01223	hypothetical protein	-0.0168548	-0.237891	0.395313
PY01224	heat shock protein DnaJ homologue Pfj4	-0.408297	-0.274897	-0.00108053
PY01225	hypothetical protein	-0.0493865	-0.173251	-0.491417
PY01226	hypothetical protein		1.93384	1.82723
PY01227	ERYTHROCYTE MEMBRANE PROTEIN PFEMP3		-0.147936	-0.227789
PY01228	Unknown protein	-0.076648	0.0314267	0.0547104
PY01229	TERT gene	-0.397552	-0.21174	-0.212896
PY01230	hypothetical protein	0.0100359	0.000115824	0.214189
PY01231	SNF2 family N-terminal domain, putative	-0.231941	-0.123137	-0.625394
PY01232	myosin A	-0.614572	0.35143	-0.687955
PY01233	phosphoenolpyruvate carboxykinase	0.000390014	-0.0851837	-0.412204
PY01234	hypothetical protein	-0.0923115	-0.166764	-0.147558
PY01235	hypothetical protein	-0.0681444	0.50262	1.41301
PY01237	hypothetical protein	-0.168932	0.0216063	-0.155885
PY01239	putative acyl-CoA synthetase	-0.463376	-0.426473	0.114341
PY01241	hypothetical protein	0.343384	0.231617	0.094407
PY01242	Ubiquitin carboxyl-terminal hydrolase family 2, putative	0.686332	0.852376	0.577833
PY01243	LytB protein, putative	-0.0904427	-0.0470954	0.221978
PY01244	hypothetical protein	-0.208585	-0.110279	0.0146193
PY01245	hypothetical protein	-0.61068	-0.337488	0.191737
PY01246	rRNA methylase	-0.132207	-0.320958	0.157037
PY01247	DEAD/DEAH box helicase, putative	-0.304645	-0.305955	-0.126195
PY01248	small nuclear ribonucleoprotein.	0.0813165	-0.163671	0.302696
PY01249	MtN3/saliva family, putative	0.0562221	0.0732087	0.190307
PY01250	hypothetical protein	-1.06752	-0.635753	-0.500237
PY01251	VPS45-like protein	1.6957	2.21078	2.50133
PY01252	hypothetical protein	-0.359148	-0.287765	-0.0272843
PY01253	hypothetical protein	0.308306	-0.194895	-0.397318
PY01254	hypothetical protein		-0.53213	-1.15701
PY01255	hypothetical protein	0.940024	-0.0364771	-0.571573
PY01256	acyl transferase-related	-0.0301817	-0.420007	0.245214
PY01257	hypothetical protein	0.048682	-0.111613	-0.0520902
PY01258	HesB-like domain protein-related	0.0755448	0.0470192	-0.185729
PY01259	hypothetical protein	0.886919	1.22384	0.324145
PY01260	ribosomal protein L17, putative	0.524158	0.517414	0.205881
PY01261	cytochrome c oxidase subunit II	-0.716395	-0.743132	-0.531469
PY01262	hypothetical protein	0.701949	1.29335	0.602168
PY01263	hypothetical protein	-0.955662	0.279462	-1.88534
PY01264	glutamate dehydrogenase	0.0620404	0.376677	0.207773
PY01265	hypothetical protein	-0.280704	-0.217938	-1.62114
PY01267	unknown protein-related	-0.372714	0.164828	0.389516
PY01268	pepsinogen A-related	0.397802	0.546852	0.308762
PY01269	protein phosphatase 2a, regulatory subunit b'	-0.535924	-0.41445	-0.409942
PY01270	hypothetical protein	-0.896357	-0.511413	-0.310749
PY01271	ATP-dependent DNA helicase recQ-related	-0.662549	-0.403181	-1.05007
PY01272	coatomer beta subunit	0.129891	0.0922449	0.214171
PY01273	hypothetical protein	0.123187	0.126701	0.145941
PY01274	hypothetical protein	0.147078	-0.0619102	0.106632
PY01275	nuclear protein snf7	0.0772391	-0.234808	0.161568
PY01276	hypothetical protein	-0.248856	-0.314875	-0.187274
PY01277	hypothetical protein		-0.526465	-1.03892
PY01279	hypothetical protein		-0.866152
PY01280	hypothetical protein	0.323233	0.730789	0.45175
PY01281	hypothetical protein	0.00722109	-0.121816	-0.103291
PY01282	beta adaptin-like protein	-0.0544562	-0.104182	0.714834
PY01283	hypothetical protein	0.105911	0.0172114	-0.161045
PY01284	RNA helicase-1	0.00943849	0.158102	0.111472
PY01285	hypothetical protein	-0.117008	-0.111868	-0.27253
PY01286	DnaJ domain, putative	-0.516977	-0.792205	-1.03788
PY01288	hypothetical protein	-0.253864
PY01289	hypothetical protein	-0.079165	0.165759	-0.0358519
PY01290	hypothetical protein	-0.335865	-0.224797	-0.44921
PY01291	Drosophila melanogaster GH28477p-related	0.279706	-0.136241	0.0484991
PY01292	Formin Homology 2 Domain, putative	-0.0962603	-0.354238	-0.384324
PY01293	CTA1p, putative	-0.455327	-0.955426	-0.381984
PY01294	Unknown protein	-0.212072	-0.0626853	-0.226257
PY01295	hypothetical protein	-0.318143	-0.4359	-0.513534
PY01296	hypothetical protein	-2.44109	-0.552667	-1.12271
PY01297	hypothetical protein		-0.419425	-1.14273
PY01298	hypothetical protein	-1.09788	-0.693745	-1.10159
PY01299	hypothetical protein	-1.74255	-0.907761	-1.37061
PY01300	Phosphoglycolate phosphatase, eukaryotic	-0.313076	-0.131675	0.0167357
PY01301	Drosophila melanogaster LD15209p	2.51267	2.99185	2.86604
PY01302	transcription elongation factor TFIIS.h, putative	0.151601	-0.100094	-0.0849796
PY01303	putative yir1 protein	2.26581	2.41681	2.59301
PY01304	putative yir3 protein	-0.0847469	-0.157898	-0.0670547
PY01305	hypothetical protein	0.652702	0.910551	0.773248
PY01306	hypothetical protein	-0.138814	0.195051	0.0826431
PY01307	Drosophila melanogaster LD33759p	-0.055542	0.098822	-0.0830788
PY01308	hypothetical protein	2.4745	3.29296	3.36285
PY01310	hypothetical protein	-1.01246	-1.02858	-0.80348
PY01311	hypothetical protein	-0.645664	-0.557568	-0.0943011
PY01312	hypothetical protein	-0.420302	-0.242193	-0.135738
PY01313	hypothetical protein	1.30536	0.820254	0.738703
PY01314	hypothetical protein	-0.341244	-0.112722	0.152246
PY01315	hypothetical protein	-0.414111	-0.23732	-0.116215
PY01317	hypothetical protein	-0.252417	-0.194466	0.269224
PY01318	putative yir3 protein	2.52331	1.43035	0.741897
PY01320	hypothetical protein	0.0252835	-0.0724581	0.0762894
PY01321	pyrophosphate-dependent phosphofructokinase	0.00396798	-0.0286738	0.229372
PY01324	hypothetical protein	0.0667993	-0.0760698	-0.958522
PY01325	hypothetical protein	0.271328	0.0601738	0.340635
PY01327	hypothetical protein	-0.335676	-0.241801	-0.0159299
PY01328	hypothetical protein	0.337193	0.144376	0.263774
PY01329	hypothetical protein	0.0302774	-0.195583	-0.228572
PY01330	hypothetical protein	0.0835648	-0.186564	0.300926
PY01334	93 kDa protein	0.352458	0.285667	0.204166
PY01335	hypothetical protein	0.358428	0.115469	0.0165077
PY01336	Thymidylate kinase	0.0530161	-0.283483	0.0587111
PY01337	Coronin	-0.92562	0.371863	0.820689
PY01338	hypothetical protein		-0.716249	0.632223
PY01341	Pbs36	0.0458885	-0.0720973	-0.168909
PY01343	hypothetical protein	0.398631	0.247843	0.546924
PY01344	hypothetical protein	0.5844	0.425844	0.723966
PY01345	hypothetical protein	-0.048623	0.24271	0.0218865
PY01346	hypothetical protein	-0.268499	-0.0605197	0.0377879
PY01347	hypothetical protein	-0.210808	-0.432713	-0.384025
PY01348	hypothetical protein		-0.413036	-0.259753
PY01349	SET domain, putative	-0.188592	-0.158991	-0.142296
PY01350	hypothetical protein	-0.158796	-0.196935	0.231607
PY01351	hypothetical protein	-0.0623526	-0.0802534	0.165919
PY01352	Plasmodium vivax PV1H14085_P	0.229016	-0.32994	-0.258269
PY01355	hypothetical protein	0.0890789	0.094068	-0.0770267
PY01356	hypothetical protein	-0.0567186	0.0822664	-0.0544061
PY01357	hypothetical protein	-0.324728	-0.291728	-0.0725702
PY01358	hypothetical protein	0.132366	-0.0152444	0.294353
PY01359	hypothetical protein	0.0463434	-0.224109	-0.148986
PY01360	hypothetical protein	-0.955662	-1.31317	-1.25832
PY01361	hypothetical protein	-0.128198	-0.227748	0.0223837
PY01363	hypothetical protein	-0.192723	0.11351	0.509181
PY01364	Rhomboid family, putative	-0.652919	-0.755995	-0.540774
PY01365	rhoptry protein	3.05266	3.42946	2.32821
PY01366	ATP-dependent helicase ddx1	0.332933	0.32693	0.533882
PY01367	hypothetical protein	-0.329732	-0.212889	-0.207176
PY01368	hypothetical protein	-0.418889	-0.291785	-0.0230379
PY01369	hypothetical protein	-0.122341	-0.208632	-0.714235
PY01370	unknown protein	-0.24886	-0.105626	0.0194142
PY01371	hypothetical protein	-0.596849	-0.516026	0.170585
PY01372	hypothetical protein	-0.0550994	-0.306262	0.418139
PY01373	hypothetical protein	-0.0713606	0.0144966	0.209642
PY01374	homeobox-containing protein	-0.149486	-0.209393	-0.187799
PY01375	hypothetical protein	-0.588437	-0.623099	-0.895228
PY01376	Drosophila melanogaster CG3645 gene product	-0.150511	-0.231023	0.419034
PY01377	hypothetical protein	-0.422523	-0.288543	-0.273556
PY01381	hypothetical protein	1.21763	0.642766	0.596611
PY01382	hypothetical protein	0.116049	-0.736888	-0.515606
PY01384	hypothetical protein	-0.229169
PY01386	hypothetical protein	-0.327771	-0.174302	0.31901
PY01387	hypothetical protein	0.566456	0.701307	0.860773
PY01388	hypothetical protein	0.13008	-0.0128057	0.267487
PY01389	hypothetical protein	1.06087		-0.159567
PY01390	Eukaryotic ribosomal protein L18, putative	0.229645	0.0981934	0.278807
PY01391	Ribosomal L18ae protein family	0.11472	-0.10037	0.122032
PY01392	hypothetical protein	0.599403	0.380005	0.336907
PY01393	solute carrier family 20, member 1-related	0.20553	-0.144271	0.170096
PY01394	putative yir3 protein	1.33599	2.01111	2.31873
PY01396	hypothetical protein	0.863803	0.405838	0.635246
PY01397	hypothetical protein	2.87823	2.42421	3.46961
PY01398	hypothetical protein	-0.184941	0.383707	-0.846246
PY01399	4-hydroxybenzoate octaprenyltransferase	0.246294	0.53469	0.743149
PY01400	Putative diphthamide synthesis protein	0.409861	0.367175	0.376925
PY01401	hypothetical protein	1.1567	2.20969	1.90323
PY01402	hypothetical protein	0.798356	0.801848	0.447184
PY01403	hypothetical protein	-0.0118207	0.142754	-0.064372
PY01404	putative yir3 protein	2.37475	1.98738	2.0492
PY01406	putative yir1 protein	1.42457	1.47301	1.43972
PY01407	hypothetical protein	0.268719	0.00243587	0.157532
PY01408	hypothetical protein	-0.253791	-0.124843	-0.710203
PY01409	DNA replication helicase DNA2.	-0.000544525	0.431757	0.636772
PY01410	hypothetical protein	-0.195996	0.104776	0.200208
PY01412	ERYTHROCYTE MEMBRANE PROTEIN PFEMP3	0.0947628	0.0835033	0.146481
PY01413	hypothetical protein	0.222915	0.35964	0.249106
PY01414	hypothetical protein	0.90644	2.37137	2.66687
PY01415	hypothetical protein	3.62729		2.13909
PY01417	putative yir1 protein	1.70222	2.31836	2.07862
PY01419	putative yir2 protein	0.574872	0.429778	0.907245
PY01421	hypothetical protein	-0.098746	-0.294444	-0.524011
PY01422	hypothetical protein	0.727003
PY01423	hypothetical protein	0.103974	0.239788	0.232978
PY01426	hypothetical protein	-0.637509	-0.0544473	0.0729699
PY01427	hypothetical protein	-0.277294	0.0321064	0.450538
PY01428	unknown protein	0.491898	0.314394	0.141925
PY01429	hypothetical protein	0.316219	-0.412236	-0.0485077
PY01430	hypothetical protein	0.100982	0.112561	0.367635
PY01431	Tamegoloh, putative	-0.425424	-0.560486	-0.476528
PY01432	hypothetical protein	-0.153662	-0.0998042	0.20318
PY01433	hypothetical protein	-0.832092	-1.27633	-1.40029
PY01434	hypothetical protein	0.232626	0.23746	0.157511
PY01435	hypothetical protein	0.498973	0.320203	0.203407
PY01436	hypothetical protein	0.341822	0.146894	0.140048
PY01437	hypothetical protein	-0.374295	0.493763	1.26547
PY01438	DNA mismatch repair protein, C-terminal domain, putative	0.0334994	0.176498	-0.249084
PY01439	hypothetical protein	-0.124139	0.126948	0.138921
PY01440	Ubiquitin carboxyl-terminal hydrolase family 2, putative	-0.450372	-0.106438	-0.242814
PY01441	putative yir4 protein	5.28033	4.48986	3.62514
PY01442	putative yir1 protein	1.20968	0.852839	0.974003
PY01443	hypothetical protein	0.422632	1.06995	1.20032
PY01444	hypothetical protein	-1.26662
PY01445	hypothetical protein	-0.838608	-0.10503	0.744424
PY01448	hypothetical protein	0.137329	-0.109703	0.145983
PY01450	hypothetical protein	0.149708	0.143748	-0.0543805
PY01451	hypothetical protein	0.0109499	-0.0320706	0.559023
PY01452	hypothetical protein	-0.578335	-0.478022	0.231385
PY01453	hypothetical protein	-0.128093	-0.242053	0.229567
PY01458	hypothetical protein	0.703027	0.747262	1.08242
PY01459	putative phospholipase	0.153112	0.103898	0.463437
PY01460	mature parasite-infected erythrocyte surface antigen	-1.18146	-0.514121	-1.74794
PY01461	O1	-0.184651	-0.327335	0.258134
PY01462	Egd2p, putative	0.836816	0.67295	0.527596
PY01463	hypothetical protein	-0.0494935	-0.101068	0.113896
PY01464	hypothetical protein	-0.443948	-0.818283	-0.724229
PY01465	hypothetical protein			-0.727119
PY01466	putative yir1 protein	4.09514	4.15133	3.16729
PY01467	Drosophila melanogaster CG2246 gene product, putative	0.198056		-0.0862364
PY01468	cytoplasmic dynein 1-related		-1.30759	-0.767296
PY01469	dynein light chain-related	-0.554678	-0.791143	-1.01958
PY01470	hypothetical protein		-1.18181
PY01471	hypothetical protein	-0.0240995	-0.0487156	-0.391938
PY01472	hypothetical protein	-0.112348	-0.198666	-0.257746
PY01473	unknown protein, putative	0.504538	0.197633	0.247461
PY01474	hypothetical protein	0.394639	-0.105955	-0.014675
PY01476	hypothetical protein		-1.47095	-2.68686
PY01477	putative splicing factor	-0.188363	-0.184393	-0.0063381
PY01478	hypothetical protein	0.664984	1.05483	1.1796
PY01479	hypothetical protein	-0.240376	0.262393	0.499063
PY01480	Arabidopsis thaliana At4g21800/F17L22_260	0.231973	0.192247	0.517669
PY01483	hypothetical protein	-0.962166	-0.71269	-0.175385
PY01487	hypothetical protein	0.025262	-0.180368	-0.616273
PY01488	queuine tRNA-ribosyltransferase	-0.195643	-0.284115	0.0830339
PY01489	hypothetical protein	-0.0652904	-0.159926	0.100618
PY01490	hypothetical protein	-0.129107	-0.0881887	0.52777
PY01491	similar to tetratricopeptide repeat domain 1, putative	-0.364545	-0.243825	0.111492
PY01492	ATP-dependent RNA helicase	0.58756	0.330254	0.239379
PY01493	replication factor C subunit 4	-0.27326	-0.166514	-0.0757894
PY01494	hypothetical protein	-0.82585	-0.456509	-0.859576
PY01495	synthetic antigen of P.falciparum, putative	-0.228582	-0.439718	0.245796
PY01497	hypothetical protein	-0.901932	-0.584521
PY01499	von Willebrand factor type A domain, putative			-0.0104071
PY01500	homeobox-containing protein	-0.0587269	-0.0926446	-0.205056
PY01501	hypothetical protein	1.85227	2.3874	2.29775
PY01502	hypothetical protein	0.477461	0.0535991	-0.113702
PY01503	hypothetical protein	0.251841	-0.182641	0.160209
PY01504	hypothetical protein	0.194953	0.0683595	0.129303
PY01505	hypothetical protein	-0.290182	-0.352689	-0.821856
PY01506	hypothetical protein	-0.374003	-0.342113	-0.0865176
PY01507	hypothetical protein	0.885811	1.01047	1.27346
PY01508	hypothetical protein	-0.0576614	-0.0378319	0.491871
PY01509	hypothetical protein	-0.0759799	-0.114943	0.352461
PY01511	aspartyl-tRNA synthetase, putative	-0.173791	-0.474316	-0.115843
PY01512	hypothetical protein	0.246337	-0.362279	-1.24491
PY01513	putative DNA repair protein RAD23	-0.4022	-0.850555	-0.439635
PY01514	outer arm dynein beta heavy chain	0.0404062	-0.137252	-0.849391
PY01515	putative orotidine-monophosphate-decarboxylase	-0.0500458	-0.100448	0.377458
PY01516	hypothetical protein			-0.538078
PY01517	hypothetical protein	-0.285776	0.0617484	0.0939323
PY01520	strong similarity to unknown protein-related	-0.265854	-0.206425	-0.303808
PY01521	hypothetical protein	-0.312849	-0.198774	-0.313748
PY01522	hypothetical protein	1.86086	2.98023	2.93531
PY01523	hypothetical protein	-0.159324	-0.283324	-0.352768
PY01524	cyclophilin A-related	0.0145731	-0.182011	-0.0193523
PY01525	cyclophilin-related	-0.020184	-0.458841	-0.229947
PY01526	rhoptry protein	-2.14172	-1.83628	-1.60798
PY01527	hypothetical protein	-0.387002	-0.105817	0.0740835
PY01528	hypothetical protein	-0.418828	0.00950423	-0.0882523
PY01529	hypothetical protein	-0.180791	0.0986993	0.0932867
PY01530	hypothetical protein		0.576028	0.802704
PY01531	hypothetical protein	0.288506	0.31015	0.705162
PY01532	hypothetical protein	-0.0407645	0.144046	0.261572
PY01534	CCAAT-box DNA binding protein subunit B	-0.232572	-0.17578	-0.19934
PY01535	hypothetical protein			-1.58324
PY01537	hypothetical protein	-0.449629	-0.348644	-0.481431
PY01539	hypothetical protein	-0.37148	-0.208822	-0.107322
PY01541	putative yir3 protein	-3.32188	-3.17661
PY01542	hypothetical protein	-0.00258782	-0.00852793	0.285028
PY01543	hypothetical protein	0.00985124	0.082991	0.118203
PY01544	hypothetical protein	-0.132498	-0.06562	0.475974
PY01545	actin ii			-2.77539
PY01546	Deoxyhypusine synthase	0.216039	-0.122506	0.0228807
PY01548	N-myristoyltransferase	-0.312267	-0.342368	0.0498101
PY01549	arabinogalactan protein	-0.815866	-0.750233	-1.00438
PY01550	hypothetical protein	0.00460387	-0.171659	-0.0520436
PY01551	hypothetical protein	-0.34882	-0.0975423	-0.0719407
PY01552	hypothetical protein	-0.554997	-0.643322	-0.686142
PY01553	hypothetical protein	0.17521	0.660003	0.630517
PY01554	transcriptional regulatory protein, Sir2 family	-0.215856	-0.217802	-0.131223
PY01555	hypothetical protein	-0.17151	-0.62626	-0.3772
PY01556	V-type ATPase, A subunit	-0.178427	-0.382654	0.00724868
PY01557	m1-family aminopeptidase	-0.249609	-0.270341	0.0965157
PY01558	zuotin related factor-1	-0.119681	-0.0700304	-0.0149538
PY01559	hypothetical protein	-0.169617	-0.369663	0.506449
PY01560	hypothetical protein	0.366118	-0.190963
PY01561	diphthine synthase	0.00630877	-0.126081	0.0240932
PY01562	adenylate kinase b	-0.0865406	-0.258573	-0.0156977
PY01563	hypothetical protein	0.509806	0.282908	0.195436
PY01564	hypothetical protein	0.128031	-0.334957
PY01565	Putative snoRNA binding domain, putative	0.406996	-0.111856	0.187159
PY01566	hypothetical protein	-0.13147	-0.0232724	0.27387
PY01567	clp	-0.0056075	-0.120673	0.184451
PY01568	hypothetical protein	-1.6539	-0.762162	-1.13893
PY01569	Arabidopsis thaliana At3g60360/T8B10_20, putative	0.131562	0.1427	0.338526
PY01571	Drosophila melanogaster CG13929 gene product-related	0.128925	-0.383406	-0.310437
PY01572	extragenic suppressor of the bimD6 mutation-related	0.0773816	0.132454	0.373292
PY01573	hypothetical protein	0.157089	-0.0851717	-0.00451367
PY01574	hypothetical protein	0.185309	0.0658271	0.0583803
PY01575	hypothetical protein	0.118224	0.170288	0.244766
PY01577	casein kinase ii beta chain	0.369547	0.162557	0.307127
PY01578	putative yir2 protein	-0.801548	-0.671378	-0.561389
PY01579	dfg10 protein	-0.357652	-0.154838
PY01580	LCCL domain-containing protein CCP2		-0.488653	-0.961206
PY01581	apical membrane antigen-1	0.304826	0.383969	0.323445
PY01582	hypothetical protein	-0.507362	-0.327823	-1.48774
PY01583	hypothetical protein	-0.305273	0.160342	0.0916904
PY01584	hypothetical protein	0.374657	0.206395	0.379315
PY01585	hypothetical protein	-1.42469	-0.297556	-0.963221
PY01586	beta-hydroxyacyl-ACP dehydratase precursor	0.128922	-0.169786
PY01587	ribosomal protein L6, putative	-0.136102	-0.174701	0.147706
PY01588	hypothetical protein	2.05205	2.2353	2.01874
PY01589	hypothetical protein	0.612216	0.152291	0.339944
PY01590	hypothetical protein	2.39921	1.89772	2.82113
PY01591	hypothetical protein	0.513219	-0.123059	0.0248932
PY01595	putative yir1 protein	4.11428
PY01598	putative yir3 protein	1.66779	1.54038	1.74441
PY01601	Plasmodium vivax PV1H14065_P-related	-0.281483	-0.329155	0.155387
PY01602	hypothetical protein	3.68002	5.40475	5.72489
PY01603	hypothetical protein	-0.958609	-1.31236	-0.307685
PY01605	NAP-like protein	0.904017	0.697517	0.68269
PY01606	gamma-glutamylcysteine synthetase-related	0.04339	-0.175487	-0.245182
PY01608	Arabidopsis thaliana At5g28850/F7P1_30	-0.524075	-0.753727	-0.595103
PY01609	ubiquitin conjugating enzyme	0.535087	0.163735	0.171544
PY01610	immunoglobulin-binding protein 1	-0.234281	-0.453955	-0.0273433
PY01611	3-demethylubiquinone-9 3-methyltransferase (ec 2.1.1.64) (3,4-dihydroxy-5-hexaprenylbenzoate methyltransferase) (dhhb methyltransferase). [serogroup b	-0.0788132	-0.31953	-0.255713
PY01612	hypothetical protein	0.405951	0.297524	0.562998
PY01613	hypothetical protein	1.9136	0.842263	-1.10886
PY01614	hypothetical protein	1.41606	0.484498	-1.0894
PY01615	hypothetical protein	-0.318933	0.117634	-0.368622
PY01616	hypothetical protein	-0.36215	-0.248692	-0.19252
PY01617	hypothetical protein	0.997719	0.640099	0.766057
PY01618	Krueppel-like protein	-0.148473	0.00171728	0.363836
PY01619	hypothetical protein		-0.354223	-0.732382
PY01620	hypothetical protein	0.0652642	-0.0302746	-0.0712404
PY01621	unnamed protein product	0.105991	-0.14276	-0.0804503
PY01622	putative membrane glycoprotein yil173w precursor	0.372864	0.113128	0.233701
PY01623	calcineurin b subunit	-0.161228	-0.194895	0.0466964
PY01624	hypothetical protein	-1.83404	-0.75719	-1.13594
PY01625	hypothetical protein	1.38921	1.56946	1.73749
PY01626	sir2-like protein	-0.243751	-0.249954	0.102312
PY01627	hypothetical protein	0.147456	0.0917046	0.34437
PY01628	hypothetical protein	-0.0739508	-0.205027	0.11763
PY01629	hypothetical protein	-0.111261	0.113696	0.276057
PY01631	hypothetical protein	-0.28682	-0.403726
PY01632	synthetic antigen of P.falciparum, putative			-0.919595
PY01633	putative pyridoxine kinase	0.242659	-0.0164727	0.601349
PY01634	hypothetical protein	-0.267766	0.109276	0.300311
PY01635	40s ribosomal protein s14 (fragment). [common tobacco]-related	0.368688	0.218971	0.31676
PY01636	ribosomal protein S11, putative	0.0411228	-0.118368	0.238192
PY01637	hypothetical protein	-0.130749	-0.174048	-0.0239734
PY01638	hypothetical protein	0.192107	-0.242362	-0.312278
PY01639	hypothetical protein			-0.17397
PY01640	hypothetical protein	1.08514	1.6546	1.59137
PY01641	hypothetical protein	-0.01862	-0.098213	0.0872393
PY01643	hypothetical protein	-0.384224	-0.0964089	0.0221116
PY01644	DNA replication licensing factor MCM2	-0.345637	-0.408475	-0.309068
PY01645	hypothetical protein	0.11482	-0.0522694	0.0858441
PY01646	hypothetical protein	-0.306552	-0.240645	0.216738
PY01647	hypothetical protein	-0.423363	0.192111	0.266759
PY01653	methionine aminopeptidase, type I	0.35372	0.505901	0.509066
PY01655	ABC1 family, putative	-0.0330868	-0.114933	0.241328
PY01656	Acyl CoA binding protein, putative	-0.183081	-0.0148024	0.379193
PY01657	hypothetical protein			-0.671907
PY01658	Nuclear matrix protein NMP238		-1.11258	0.169643
PY01659	splicing factor, arginine/serine-rich 4	-0.391743	-0.350462	-0.687881
PY01660	probable citrate synthase, mitochondrial precursor	-1.04198	-0.70262	-0.540238
PY01663	M83163 circumsporozoite protein-related	-1.20007	-1.04831	-0.655792
PY01664	GcpE	-0.281831	-0.111755	0.261648
PY01666	hypothetical protein	0.49877	0.184154	0.45432
PY01667	ERYTHROCYTE MEMBRANE PROTEIN PFEMP3	-1.04483	-1.32829	-1.1472
PY01668	hypothetical protein	0.500857	0.0603989	0.513955
PY01669	hypothetical protein	-0.0309792	-0.294185	0.00422687
PY01670	hypothetical protein	-0.18361	0.443041	0.387583
PY01672	adapter-related protein complex 3 beta 2 subunit	-0.425054	-0.360357	-0.603441
PY01674	rhoptry protein			-1.68381
PY01675	hypothetical protein			-1.69404
PY01676	hypothetical protein			-1.93697
PY01677	calmodulin-like protein		-1.28847	-2.03119
PY01678	1-acyl-sn-glycerol-3-phosphate acyltransferase (ec 2.3.1.51) (1-agp acyltransferase) (1-agpat) (lysophosphatidic acid acyltransferase) (lpaat). [lyme disease spirochete, putative	-0.323505	-0.109052	0.421561
PY01679	hypothetical protein	-0.155598	-0.141512	0.00987752
PY01680	hypothetical protein	-0.101855	-0.113602	-0.176008
PY01681	hypothetical protein	-0.247746	-0.29255	-0.292442
PY01682	Ribosomal protein S8e, putative	-0.00569756	-0.241761	-0.0983584
PY01683	5'-3' exonuclease, N-terminal resolvase-like domain, putative	-0.923535	-0.80861	-0.153862
PY01684	hypothetical protein	-1.50508	-1.58968	-0.699335
PY01687	hypothetical protein	1.72299	2.26854	1.96363
PY01688	hypothetical protein	-0.366358	-0.557291	-0.97055
PY01689	unidentified reading frame	0.0143394	-0.264964	-0.0512688
PY01690	hypothetical protein	0.169326	0.363588	0.0928982
PY01692	putative yir4 protein	-0.926577	-1.10412	-0.795582
PY01693	putative yir1 protein	-1.19122	-1.49497
PY01694	hypothetical protein	-0.690873	-1.05376
PY01695	acetyl-CoA carboxylase 1 precursor-related	-0.275585	-0.572725	-0.6774
PY01696	hypothetical protein	-0.253842	-0.258672	-0.017
PY01697	hypothetical protein	-0.0883665	-0.211698	-0.157091
PY01698	hypothetical protein	-0.234193	-0.0614927	-0.939697
PY01699	hypothetical protein	-0.72164	-0.487299	-0.235783
PY01700	hypothetical protein	0.278605	0.0523941	0.0569889
PY01701	hypothetical protein	0.409417	0.172861	0.142903
PY01702	hypothetical protein	1.00548	0.921255	0.832501
PY01704	hypothetical protein	-0.122758	0.0613485	0.451211
PY01705	hypothetical protein	-0.0480529	-0.000438397	0.344244
PY01706	putative yir4 protein	0.863328
PY01708	TPR Domain, putative	-0.966315	-0.550558	-0.461061
PY01709	hypothetical protein	0.398156	-0.146684	-0.135688
PY01710	hypothetical protein	0.719539	0.250559	-0.105292
PY01711	hypothetical protein	-0.413448	-0.2672	-0.796086
PY01712	hypothetical protein	-0.280704	-0.367652	-0.291626
PY01714	hypothetical protein		-0.288414	-0.314547
PY01715	hypothetical protein	-0.113316	-0.0590326	-0.468615
PY01716	hypothetical protein		-0.132646	-0.447451
PY01717	hypothetical protein	-0.690451	-0.174156	0.128505
PY01718	hypothetical protein	-0.663553	-0.566183	-0.121034
PY01719	Protein kinase domain, putative	-0.00863347	-0.0209365	-0.216311
PY01720	putative yir3 protein	3.97198	2.56039	4.63443
PY01721	hypothetical protein	0.0753001	0.370478	-0.00110297
PY01722	hypothetical protein			-0.462075
PY01725	hypothetical protein	0.237201	0.101791	0.152245
PY01726	Ham1 family	0.000873187	-0.0271843	0.475472
PY01727	hypothetical protein	0.232172	-0.0758846	0.201569
PY01728	hypothetical protein	-0.360136	-0.393346	-0.142702
PY01729	hypothetical protein			-1.45251
PY01730	hypothetical protein	-0.0797552	-0.185762	-0.0502787
PY01731	hypothetical protein	0.310311	0.244931	0.23202
PY01732	hypothetical protein	-0.0138115	0.296325	0.685366
PY01733	19096-22891	-0.476467	-0.668434	-0.126822
PY01734	hypothetical protein			-0.523152
PY01735	plant adhesion molecule 1-related	0.254553	0.293365	0.0201623
PY01737	ribosomal protein L35, putative	0.84508	0.69974	0.0260015
PY01738	polypeptide deformylase, putative	0.56227	0.179415	0.576353
PY01739	hypothetical protein	0.0546788	-0.101181	0.0637802
PY01741	Drosophila melanogaster BcDNA.LD06837, putative	0.0482873	0.0655239	0.338689
PY01742	hypothetical protein	0.426088	0.12013	-0.107073
PY01744	actin isoform 1	0.0566527	-0.055402	0.286124
PY01745	putative ribosomal protein L11	2.59938	3.16161	3.45966
PY01746	vacuolar protein sorting 35-related	0.250159	0.201207	-0.0996386
PY01748	RNA recognition motif, putative	0.227143	0.0385491	0.00374361
PY01749	hypothetical protein	0.888575	1.43808	1.65213
PY01750	60S ribosomal protein L27 homolog	0.0859552	-0.0572921	0.385543
PY01752	hypothetical protein	-0.067735	0.348535	0.239653
PY01753	hypothetical protein	-0.259514	-0.18335	-0.136623
PY01754	CCAAT-box DNA binding protein subunit B	-0.403928	0.282491	0.00447786
PY01755	hypothetical protein	-0.601866	-0.783533	-0.409543
PY01756	hypothetical protein	-0.0346194	0.10167	0.830849
PY01757	Drosophila melanogaster LP01394p			-1.66941
PY01758	proliferating cell nuclear antigen	-0.236254	-0.339709	0.105135
PY01759	hypothetical protein	-0.59254	-0.426158	0.20197
PY01760	hypothetical protein	0.0375304	0.206304	1.05031
PY01761	hypothetical protein	0.115461	0.0510186	-0.0476396
PY01762	histone h3	-0.109873	-0.025467	-0.148298
PY01765	zinc finger protein-related	-0.196435	0.0112144	-0.128431
PY01766	hypothetical protein	-1.67798	-1.01784
PY01767	hypothetical protein	-0.604988	-1.13758	-1.50206
PY01768	hypothetical protein	-0.492199	-1.12979	-1.52761
PY01770	hypothetical protein	0.601142	0.320751	0.580034
PY01771	hypothetical protein	2.70475	3.23099	3.86059
PY01772	hypothetical protein	0.265702	2.04278	2.61918
PY01773	putative bir1 protein	0.488868
PY01774	putative yir4 protein	4.60613	5.50967	5.09178
PY01775	hypothetical protein	-0.0679147	-0.296051	0.0742579
PY01776	hydroxyacylglutathione hydrolase cytoplasmic	-0.390912	-0.493292	-0.643852
PY01777	hypothetical protein	-0.315703	-0.406427	-0.678726
PY01778	TATA element modulatory factor	-0.15719	0.527893	-0.395289
PY01779	mitochondrial ribosomal protein var1	-0.187176	-0.0251798	0.0157795
PY01780	protein mix-1, putative	-0.235254	-0.108192	-0.411409
PY01783	putative yir3 protein	-0.173621	-0.390592	0.397951
PY01784	hypothetical protein	0.209446	0.0305997
PY01785	Drosophila melanogaster CG4980 gene product	0.0971113	-0.1153	-0.254257
PY01786	dentin phosphoryn, putative	0.00584835	-0.228563	0.574147
PY01787	putative yir1 protein	1.53571	1.56545	2.19791
PY01788	putative yir3 protein	1.93465
PY01790	hypothetical protein	-0.193877	-0.477366	0.125598
PY01791	hypothetical protein	-0.107337	-0.175341	0.0945363
PY01792	ubiquitin-conjugating enzyme	0.171823	-0.178872	0.187482
PY01795	putative impotin alpha 1b	-0.240368	-0.335493	-0.0254233
PY01796	hypothetical protein	0.197959	-0.45205
PY01797	Serine protease Do	-0.00714693	0.17282	0.289212
PY01798	high molecular weight rhoptry protein 3-related	-0.0662008	0.144515	0.322912
PY01799	hypothetical protein	-0.333427	0.0361715	-1.54771
PY01800	arginyl-tRNA synthetase, putative	0.324051	-0.0711813	0.119198
PY01801	hypothetical protein	-0.256427	-0.25328	-0.620048
PY01802	hypothetical protein	-0.361893	-0.586698	-0.417397
PY01803	hypothetical protein	0.115313	-0.1122	0.385371
PY01804	hypothetical protein	-0.280656	-0.0146364	0.268401
PY01805	Arabidopsis thaliana T10O24.21-related	-0.00227933	-0.356864	0.140486
PY01806	hypothetical protein	-0.590284	-1.03443	-0.242459
PY01807	putative D-ribulose-5-phosphate 3-epimerase	-0.739062	-0.603098	0.125135
PY01808	hypothetical protein	0.217531	-0.0681627	-0.0908438
PY01809	hypothetical protein	-0.348935	-0.287061	-0.0307457
PY01810	putative yir3 protein	3.691	4.23674	3.94225
PY01811	hypothetical protein	0.121293	0.0452818	0.0433981
PY01812	phophate translocator	-0.541416	-0.590403	-0.0427519
PY01813	hypothetical protein	0.0295411	0.019437	0.0958716
PY01814	hypothetical protein	4.1119	4.86891	5.12548
PY01815	ribonucleoprotein homolog F21B7.26 - Arabidopsis thaliana-related	-0.192751	0.0362169	0.32519
PY01816	phosphatidate cytidylyltransferase, putative	-0.365938	-0.464245	0.0200262
PY01817	Homo sapiens KIAA0103 protein	-0.0772108	-0.564471	-0.329524
PY01818	hypothetical protein	-0.390463	-0.747008	-0.243656
PY01819	hypothetical protein	0.123621	0.147136	0.0970105
PY01820	hypothetical protein	0.0395248	0.0630309	0.19614
PY01821	hypothetical protein	-0.20511	0.0732302	0.231333
PY01822	hypothetical protein	-0.184993	-0.165085	0.129639
PY01823	Drosophila melanogaster RE24638p	-0.0917204	-0.260931	-0.124265
PY01824	putative Rab7 GTPase	0.0399047	-0.264451	0.0691823
PY01826	36I5.4	-0.186569	-0.184837	0.434446
PY01827	hypothetical protein	-0.192461	0.18823	0.236301
PY01828	porphobilinogen deaminase, putative	-0.366339	-0.10625	-0.151767
PY01829	cGMP phosphodiesterase A4		-0.468074	-0.891896
PY01830	similar to delta-tubulin-related	-0.267646	-0.163011	-0.986588
PY01832	mitochondrial processing peptidase beta subunit	-0.137085	-0.466802	-0.110149
PY01833	gamma-tubulin interacting protein	-0.256072	-0.118854	-0.199157
PY01836	hypothetical protein	0.893741	0.321243	0.602849
PY01837	putative yir1 protein	-0.996121	-1.14499
PY01839	hypothetical protein	0.471643	0.0260177	0.539982
PY01841	14-3-3 protein	-0.347863	-0.216595	0.17548
PY01842	putative yir3 protein	5.46528	5.00255	5.12561
PY01844	maebl	-0.397669	-0.0749401	-0.335517
PY01845	hypothetical protein	0.604755	-0.110305	0.259562
PY01846	hypothetical protein	-0.0740487	-0.279557	-0.142169
PY01847	DNA-directed RNA polymerase, beta subunit, putative	0.301806	0.00295391	-0.195413
PY01848	eukaryotic translation initiation factor 6-like protein	-0.113575	-0.29873	0.0876296
PY01849	isoleucyl-tRNA synthetase, putative	0.251841	0.305112	0.319178
PY01850	chaperonin, 10 kDa	-0.295617	-0.286111	-0.145166
PY01851	ThiF family, putative	0.819479	0.388991	0.574332
PY01852	putative phosphatidylethanolamine-binding protein		0.569258	2.39827
PY01854	putative clathrin heavy chain	-0.278566	-0.128461	-0.246191
PY01855	Formin Homology 2 Domain, putative	-0.169415	-0.132954	-1.04209
PY01858	hypothetical protein	-0.0856628	-0.34545	-0.0888632
PY01859	hypothetical protein	-0.191856	-0.239419	-1.07281
PY01860	hypothetical protein	-0.321861	-0.134092	0.246278
PY01861	Homo sapiens KIAA0052 protein-related	0.190781	-0.113523	0.00514102
PY01864	elongation factor g-related	-0.37818	-0.453632	0.0145737
PY01865	putative yir2 protein	-2.34174
PY01868	putative zinc finger protein	0.301556	0.284855	0.0118163
PY01869	homeobox-containing protein	0.146913	0.329963	0.0201859
PY01870	ATP-dependent RNA Helicase	-0.187201	-0.127431	0.144174
PY01871	putative yir4 protein	2.77946
PY01872	putative yir3 protein	6.60394	7.12015	9.42905
PY01873	putative yir4 protein	4.74492	6.56666	3.06792
PY01875	hypothetical protein	-0.0750029	0.117003	-0.423662
PY01876	rhoGAP protein	-0.0360725	0.113553	-0.268507
PY01877	hypothetical protein	0.27135	0.253123	-1.37424
PY01878	hypothetical protein	-0.309083	-0.376687	-0.764285
PY01879	Uba1 gene product-related	-0.473253	-0.644831	-0.276786
PY01880	hypothetical protein	-0.95425	-1.03446	-0.753585
PY01881	asparagine-rich protein, putative	0.0241432	-0.104511	0.142278
PY01882	hypothetical protein	-0.562714	-0.45991	-0.0681761
PY01883	UNC-44 ankyrins	-0.0238956	-0.00718794	0.0848782
PY01884	hypothetical protein	-0.115797	-0.324054	0.0214876
PY01885	chloroquine resistance marker protein	-0.0633735	-0.265444	-0.0237399
PY01886	Zinc finger, ZZ type, putative	-0.136188	-0.0176402	-0.283317
PY01887	hypothetical protein	-0.975945	-0.608175	-1.23113
PY01888	hypothetical protein	-2.35439	-0.663234	-0.701914
PY01889	hypothetical protein	0.0175932	0.372994	-0.286232
PY01890	ERYTHROCYTE MEMBRANE PROTEIN PFEMP3	0.205617	0.551115	0.13986
PY01891	UBX domain, putative	0.15202	0.14637	0.292482
PY01892	hypothetical protein	-0.198973	-0.36328	-0.0612743
PY01893	Regulator of chromosome condensation, putative	-0.305233	-0.360856	-0.447892
PY01894	KED, putative	0.399598	0.0630299	0.450251
PY01895	hypothetical protein	0.0589367	-0.301198	0.374499
PY01896	var1	-0.114397	0.0310231	0.339182
PY01897	hypothetical protein	0.713342	0.329671	-0.0389903
PY01898	putative leucine aminopeptidase	-0.238732	-0.462294	0.173504
PY01899	hypothetical protein	0.601556		-2.58
PY01900	hypothetical protein			-1.83615
PY01901	Helicase conserved C-terminal domain, putative	0.40258	-0.0704896	0.0950308
PY01902	DEAD/DEAH box helicase, putative	0.101403	-0.231952	0.133712
PY01906	heat shock protein 83	0.0316548	-0.000498469	0.177411
PY01907	Arabidopsis thaliana MHF15.6	0.252929	-0.0883152	0.186877
PY01908	hypothetical protein	0.772423	1.37375	1.57824
PY01909	dephospho-CoA kinase, putative	0.0842337	0.127542	0.400809
PY01910	hypothetical protein	-0.113541	0.0740379	0.248912
PY01911	hypothetical protein	-0.119343	-0.185129	0.174034
PY01912	hypothetical protein	-0.146027	-0.0328298	0.234172
PY01913	hypothetical protein	-0.646156		-0.324188
PY01915	hypothetical protein	-1.5127	-0.52604	-1.42366
PY01917	biotin--acetyl-CoA-carboxylase ligase		-0.616249	0.0432195
PY01918	hypothetical protein	-0.48998	-0.375615	-0.0172324
PY01919	hypothetical protein	-0.119728	-0.111309	-0.0695024
PY01920	Initiation factor 2 subunit family, putative	-0.401174	-0.214119	0.239381
PY01921	transplantation antigen p35b-related	-0.158637	-0.347877	-0.229083
PY01922	hypothetical protein	0.116756	-0.12975	0.136727
PY01923	hypothetical protein		0.397985	0.0408758
PY01925	putative senescence-associated protein	0.193385	0.0208195	0.412678
PY01930	hypothetical protein	0.215256	-0.0286506	-0.464802
PY01931	s-antigen protein precursor, putative	0.403298	0.170109	-0.253381
PY01932	hypothetical protein	-0.392707	0.40772	0.222137
PY01933	chaperonin, 60 kDa	-0.0263732	-0.0927317	0.287857
PY01934	hypothetical protein	0.378981	0.304441	0.315928
PY01935	hypothetical protein	-0.314287	-0.319397	-0.408108
PY01936	hypothetical protein	-0.107264	0.0653994	0.188067
PY01937	hypothetical protein	-0.12081	-0.306786	-1.11597
PY01938	PDZ domain protein	0.0878092	0.169175	0.385524
PY01939	protein kinase Ck2-beta	-0.105094	-0.263787	0.168806
PY01940	similar to KIAA1007 protein-related	-0.036671	-0.00760366	0.000322321
PY01941	similar to protein phosphatase 2	-0.0447805	0.0141935	0.226231
PY01942	hypothetical protein	-1.07041	-1.19685	-0.608854
PY01943	hypothetical protein	-0.371305	-0.268295	-0.0998602
PY01944	TPR Domain, putative	-0.338244	-0.225032	0.0196636
PY01945	serine/threonine-protein kinase, putative	0.190502	0.0384918	-0.0357821
PY01946	Krox-like protein	-0.315275	-0.344012	-0.0668025
PY01947	hypothetical protein	0.524337	0.180259	0.134612
PY01948	similar to yeast ncl1-related	-0.0808756	0.082747	0.162039
PY01949	hypothetical protein	-0.226964	0.00932751	-0.433317
PY01950	hypothetical protein	-0.298322	-0.227403	-0.314061
PY01951	heat shock protein HslVU, ATPase subunit HslU, putative	0.0455737	-0.00778031	0.014256
PY01952	prt_seq No definition line found	0.405216	0.335243	0.625979
PY01953	Homo sapiens dJ846D11.1, putative	-0.128637	-0.2521	-0.0104779
PY01954	hypothetical protein	0.301088	0.0256582	-0.258682
PY01955	DHHC zinc finger domain, putative	-0.00989124	-0.0708099	-0.771097
PY01956	hypothetical protein	-1.0549	-0.78104	-0.754827
PY01957	hypothetical protein	0.0630792	-0.138031	-0.0670438
PY01958	hypothetical protein	0.236746	0.126106	-0.147737
PY01959	hypothetical protein	-0.256662	-0.199492	0.308912
PY01960	hypothetical protein	-0.330993	-0.217487	-0.17554
PY01961	putative yir3 protein	-4.00695
PY01968	hypothetical protein	-4.82571	-2.47633	-3.0689
PY01969	hypothetical protein	-0.276912	-0.309955	-0.312976
PY01970	hypothetical protein	0.373373	0.296372	0.494354
PY01971	DNA-directed RNA polymerases i and iii 40 kDa polypeptide	0.507677	0.304681	0.756248
PY01972	hypothetical protein	1.78109	1.69316	1.73174
PY01973	eukaryotic translation initiation factor 1a	0.322543	0.0836038	-0.213936
PY01974	CCAAT-box DNA binding protein subunit B		-0.178032	-1.81326
PY01979	hypothetical protein			-1.09848
PY01980	hypothetical protein	-1.71531
PY01981	putative yir4 protein	-3.82307	-3.62826	-3.60344
PY01983	hypothetical protein	-0.180421	-0.0930857	-0.25467
PY01984	hypothetical protein	-0.543356	-0.237752	-0.299104
PY01986	hypothetical protein	0.0581908	0.0950286	0.0557057
PY01987	CCAAT-box DNA binding protein subunit B, putative	-0.229748	-0.184743	0.12146
PY01989	dentin phosphoryn	0.00974844	-0.177832	-0.104576
PY01990	hypothetical protein	-0.598658	-0.530597	-0.196729
PY01991	acetyl-coa acetyltransferase	-0.216554	-0.144232	0.126799
PY01992	hypothetical protein	-0.10149	-0.116794	-0.309296
PY01993	hypothetical protein	-0.00662141	-0.00273925	0.581478
PY01994	CCAAT-box DNA binding protein subunit B	-0.427184	-0.664298	-0.406066
PY01995	hypothetical protein	0.0649729	-0.113831	0.277498
PY01996	hypothetical protein	0.190181	0.233774	0.411481
PY01997	hypothetical protein	0.137111	-0.107695	-0.223274
PY01998	hypothetical protein	0.15878	-0.455456	0.0288446
PY01999	hypothetical protein	-0.377022	-0.305839	-0.255876
PY02001	hypothetical protein			-1.14471
PY02002	1 beta dynein heavy chain		-1.14902	-1.2564
PY02003	hypothetical protein			-0.552325
PY02004	Eukaryotic aspartyl protease		-0.321857	-0.537631
PY02005	hypothetical protein			-0.782405
PY02006	hypothetical protein	-0.0432929	-0.0584435	-0.443569
PY02007	hypothetical protein	-0.432326	-0.222197	-1.36836
PY02008	Unknown protein	0.453635	-0.242862	0.210976
PY02009	immediate early protein homolog-related	0.15239	-0.0891529	-0.132811
PY02011	putative yir3 protein	5.2489
PY02013	hypothetical protein		-1.23911	-0.766201
PY02014	hypothetical protein	-0.760792	-1.00792	-0.771137
PY02015	unnamed protein product			-0.392903
PY02016	dynein light chain 1, cytoplasmic	-0.236494	-0.383607	-0.303127
PY02017	DNA-directed RNA polymerases i, ii, and iii 17.1 kDa polypeptide	0.464364	0.0614614	0.3051
PY02018	prolyl-tRNA synthetase, putative	-0.117066	-0.224936	0.0868491
PY02019	hypothetical protein	-0.345286	-0.111513	0.0384682
PY02020	hypothetical protein	0.372966	1.09919	1.89459
PY02021	Drosophila melanogaster CG12263 gene product-related	-0.201099	-0.0902454	-0.147762
PY02022	hypothetical protein	-0.290616	-0.208726	0.16017
PY02024	type ii proteins geranylgeranyltransferase beta subunit	0.0825239	-0.262669	0.0466519
PY02025	hypothetical protein	-0.297605	-0.331423	0.102205
PY02026	hypothetical protein	0.0722148	0.36902	0.240957
PY02027	histidine kinase DhkE		0.253489
PY02028	Drosophila melanogaster CG15040 gene product		-0.55353	-1.0916
PY02029	hypothetical protein	-0.578126	-0.199911	-0.350421
PY02030	hexokinase	-0.00653859	-0.219297	0.00323845
PY02031	hypothetical protein	-0.465416	-0.310774	0.0564802
PY02032	hypothetical protein	-1.20361	-0.602095	-0.22287
PY02033	rhoptry protein-related	-0.822353	0.389756	0.126652
PY02034	hypothetical protein	-0.276414	-0.213665	0.256216
PY02037	hypothetical protein	-2.56056	-1.58189	-1.71073
PY02038	putative yir1 protein	4.06063
PY02043	hypothetical protein	0.619685
PY02044	poly(A) polymerase III	-0.18838	-0.134442	-0.0771948
PY02045	hypothetical protein	-0.201338	-0.28696	-0.220191
PY02046	hypothetical protein	-0.903615	-0.543874	-0.983083
PY02048	ERYTHROCYTE MEMBRANE PROTEIN PFEMP3	-0.0281756	-0.420559	-0.550305
PY02049	maebl	-0.00451156	0.417624	-0.019212
PY02050	hypothetical protein			-0.57106
PY02052	hypothetical protein	-0.282602	-0.207569	-0.0475909
PY02053	hypothetical protein		-0.392123	-0.999907
PY02054	hypothetical protein	-1.36482	-0.325738	-1.15943
PY02055	hypothetical protein	-1.64437	0.168905	0.0342456
PY02056	hypothetical protein	-0.0722221	0.265604	0.420718
PY02057	hypothetical protein	0.114978	0.136783	0.109938
PY02058	hypothetical protein	0.00212483	-0.0912	0.306143
PY02060	Arabidopsis thaliana At1g02330/T6A9_12-related	0.711551	1.38918	1.17913
PY02061	hypothetical protein	-1.02023	-0.382531	-0.77814
PY02062	SERA-2	-0.297174	-0.363947	0.283802
PY02064	member hesB family	-0.758422	-0.458386	-0.379441
PY02066	phosphatase-related	0.4755	-0.0529053	0.00243704
PY02067	ATPase, AAA family, putative		-1.15299	-0.431827
PY02068	hypothetical protein			-0.449586
PY02069	hypothetical protein		0.171126	-0.542413
PY02070	MFDR, putative	-0.198089	-0.433717	-0.16179
PY02071	hypothetical protein	-0.163496	-0.153094	0.114767
PY02072	hypothetical protein	-0.247538	-0.566673	-0.383634
PY02073	CCAAT-box DNA binding protein subunit B	0.535859	0.571617	0.753906
PY02074	unknown protein	0.281259	0.370607	0.494257
PY02075	hypothetical protein	-1.22191	-1.02947	-0.89228
PY02076	adenosine deaminase	0.183289	0.228603	0.79014
PY02077	hypothetical protein	0.875928	0.792634	0.780626
PY02078	hypothetical protein		3.68654	2.99913
PY02079	hypothetical protein	-0.0676783	-0.0919778	-0.206009
PY02080	GTP-binding protein, putative	0.221144	-0.00457187	0.132453
PY02081	hypothetical protein	-0.175112	-0.18473	-0.412479
PY02082	3'-5' exonuclease, putative	-0.108147	-0.432141	-0.105614
PY02084	putative oxoglutarate/malate translocator protein	0.508435	0.203358	0.432761
PY02085	aspartyl protease-like	0.489288	1.08217	0.823683
PY02086	15 kDa protein-related	-2.39245	-1.12549	-0.880124
PY02087	hypothetical protein			-1.10638
PY02088	hypothetical protein	-0.657463	-0.289349	0.146377
PY02090	hypothetical protein	0.187905	0.0858491	0.227155
PY02091	eukaryotic translation initiation factor 2, subunit 2	0.0694225	-0.290444	0.130354
PY02093	hypothetical protein	0.167841	0.0409118	0.296476
PY02094	proteasome subunit alpha type 5	0.142447	-0.0304192	0.399693
PY02095	hypothetical protein	-0.514642	-0.331348	-0.0427035
PY02096	cysteine desulfurase	-0.174744	-0.520956	-0.387419
PY02097	hypothetical protein	0.763571	0.907003	0.927201
PY02098	hypothetical protein	0.373469	0.131885	0.705783
PY02099	Unknown, putative	0.282472	0.163007	0.233584
PY02100	hypothetical protein	5.83719	4.76922	4.41162
PY02101	hypothetical protein	0.854047	0.660969	0.786691
PY02102	Protein of unknown function, putative	-0.00462996	0.367475	0.600895
PY02104	rhoptry protein	-0.369009	0.0845606	-0.0760806
PY02105	235 kDa rhoptry protein-related	-0.0118533	0.247266	0.0542451
PY02106	CCAAT-box DNA binding protein subunit B	0.0976666	0.838837	0.590976
PY02107	putative yir2 protein	1.72787	0.831772	0.782726
PY02108	Plasmodium falciparum CG7	0.179554	0.367631	0.131109
PY02109	Plasmodium falciparum CDPK2 protein	-0.104385	-0.0172341	0.352425
PY02110	similar to TASP for testis-specific adriamycin sensitivity protein-related	-0.196066	-0.178739	0.466485
PY02111	hypothetical protein	0.234672	-0.0662357	0.197041
PY02112	hypothetical protein	-0.0684817	0.243587	1.29284
PY02113	putative bir1 protein	-0.643317		-2.07004
PY02117	hypothetical protein	-0.524832	-0.419913	0.335609
PY02118	hypothetical protein	0.170386	-0.0487531	0.127936
PY02119	hypothetical protein	0.010779	-0.115338	0.0677793
PY02120	hypothetical protein	-0.251364	-0.0403132	0.400201
PY02121	hypothetical protein	0.610995	0.366489	0.789487
PY02122	hypothetical protein	0.688786	0.599164	0.614746
PY02123	hypothetical protein	0.706243	0.46844	0.476534
PY02124	dentin phosphoryn	-0.249494	-0.108535	-0.215295
PY02125	hypothetical protein	-0.680874	-0.659635	-0.66809
PY02129	hypothetical protein	0.14668	-0.203925	0.170973
PY02130	phosphoacetylglucosamine mutase	-0.55424	-0.415297	0.132811
PY02131	putative bir1 protein	6.61725	4.49848	4.30478
PY02133	hypothetical protein	0.402321	1.14581	1.34428
PY02134	myosin D	-0.00903692	0.277392	0.430186
PY02135	hypothetical protein	-3.38601
PY02136	hypothetical protein	-0.101901	-0.162034	-0.395925
PY02138	hypothetical protein	1.02739	1.15331	1.60701
PY02139	hypothetical protein	-0.241632	-0.476661	-0.287706
PY02140	putative yir3 protein	-0.47701	-0.690526	-0.309609
PY02142	hypothetical protein	0.261639	0.71225	0.777974
PY02143	hypothetical protein	-0.0212156		0.728733
PY02144	hypothetical protein	-1.91905	-1.93605	-1.91382
PY02145	hypothetical protein	-0.919568	-1.30337	-0.693526
PY02146	hypothetical protein	-0.0687937	-0.0238127	0.00576063
PY02147	Meloidogyne incognita COL-1-related	6.49608	7.64169	7.73204
PY02148	merozoite surface protein 7 precursor	0.529657	0.824582	0.923546
PY02149	hypothetical protein	0.365146	-0.00385122	0.451277
PY02151	Stt3 protein-related	-0.655145	-0.510657	-0.145776
PY02152	hypothetical protein	2.42265	2.67575	2.38949
PY02153	hypothetical protein	-0.323156	-0.556666	-0.842036
PY02154	hypothetical protein	0.401751	0.988783	1.09943
PY02155	Glutamine amidotranspherase	-0.340976	-0.477973	0.224895
PY02156	hypothetical protein	-0.229635	-0.363764	0.250807
PY02157	hypothetical protein	-0.30692	0.218597	0.0277392
PY02159	Drosophila melanogaster CG15040 gene product	0.119929	-0.0656686	0.24049
PY02160	DHHC zinc finger domain, putative	-0.842718	-0.818391	-0.216979
PY02161	hypothetical protein	-0.698691	-0.0590832	-0.644893
PY02165	hypothetical protein	0.763727	0.150072	0.0504538
PY02166	hypothetical protein	1.00612	0.310654	0.0932527
PY02167	hypothetical protein	-1.90943	-0.495403	-0.834881
PY02168	hypothetical protein		-1.51644	-1.10332
PY02169	putative yir2 protein	0.941771	1.43726	1.59864
PY02170	sexual stage-specific protein kinase	-0.11773	-0.0460233	0.161218
PY02173	60S ribosomal protein L14	0.501393	0.234165	0.405868
PY02175	succinyl-coa ligase beta-chain, hydrogenosomal precursor	-0.248728	-0.152136	-0.31595
PY02176	mitogen-activated protein kinase	-0.248252	0.00273103	-0.0545241
PY02177	CCAAT-box DNA binding protein subunit B	1.44891	0.905203	0.610218
PY02178	glutaminyl-tRNA synthetase, putative	-0.131336	-0.270653	0.104836
PY02181	probable leucyl-tRNA synthetase-related	0.0927062	0.0410726	-0.24761
PY02183	putative yir4 protein	3.8411	3.17536
PY02184	hypothetical protein	2.13662
PY02185	RNA polymerases L / 13 to 16 kDa subunit, putative	-0.278874	-0.453584	0.285369
PY02186	hypothetical protein	-0.378855	-0.467764	-0.178581
PY02187	hypothetical protein	0.247598	0.252462	0.596658
PY02188	hypothetical protein	-0.26681	-0.35558	0.247596
PY02189	similar to translational activator	-0.00110018	-0.173584	-0.0331901
PY02190	hypothetical protein	0.157237	-0.129403	-0.146235
PY02191	ribosomal protein S4, putative	-0.094925	-0.289983	-0.0259844
PY02192	CCAAT-box DNA binding protein subunit B	-0.0126873	0.26076	0.426293
PY02193	hypothetical protein	-0.353598	-0.184717	-0.22086
PY02194	hypothetical protein	-0.136141	-0.167679	-0.0519715
PY02197	hypothetical protein	0.276372	0.301021	0.188673
PY02199	hypothetical protein	0.814196	1.26138	1.41796
PY02200	hypothetical protein	0.987067	0.744899	0.538622
PY02201	hypothetical protein		1.08356	1.35613
PY02202	hypothetical protein	0.15465	-0.0675094	0.0625498
PY02203	hypothetical protein	-0.122107	-0.256936	0.0345126
PY02204	Unknown protein			-0.951522
PY02205	hypothetical protein	-0.368016	-0.482347	-0.526989
PY02207	hypothetical protein	-0.077366	0.725423	1.14432
PY02209	protein gar2	-0.131454	-0.216938	-0.0759348
PY02211	hypothetical protein	-0.183143	-0.147076	0.307184
PY02212	hypothetical protein	0.259195	0.0976862	0.517509
PY02213	hypothetical protein	0.469772	0.0875597	-0.0464523
PY02214	hypothetical protein	0.25537	0.0466408	-0.506627
PY02216	hypothetical protein	0.51219	0.280162	0.57003
PY02217	hypothetical protein	-0.226394	-0.229004	0.110237
PY02218	VCL1	0.140421	0.0836038	0.309969
PY02219	hypothetical protein	0.19921	0.162997	0.351488
PY02220	similar to 3-hydroxyisobutyryl-Coenzyme A hydrolase, putative	-0.115145	-0.19437	0.467301
PY02221	Drosophila melanogaster CG1109 gene product	-0.12164	-0.500414	-0.433751
PY02222	hypothetical protein	0.0798908	0.527215	0.37013
PY02223	hypothetical protein	0.0838082	-0.245263	-0.0762987
PY02224	DEAD box polypeptide, Y chromosome-related	-0.203167	-0.189828	-0.309353
PY02225	hypothetical protein	-0.183167	-0.201524	0.167189
PY02226	dihydropteroate synthase, putative	-0.506258	-0.584771	0.23237
PY02227	hypothetical protein	0.192508	-0.15396	0.407795
PY02229	cul-3 protein	-0.316242	-0.102458	-0.0129343
PY02231	hypothetical protein	0.24153	0.0477135	0.239185
PY02232	ATPase, AAA family, putative	0.193745	0.210845	0.667714
PY02233	hypothetical protein	-0.0653919	-0.217239	0.39134
PY02234	hypothetical protein	0.30883	0.0151157	-0.198102
PY02235	hypothetical protein	1.0909	0.836097	-0.984721
PY02236	hypothetical protein	-0.114536	-0.116935	-0.00795381
PY02237	hypothetical protein	-0.0433629	0.0156292	0.380409
PY02238	flap endonuclease-1-related	-0.132847	-0.0722842	-0.424742
PY02239	mature-parasite-infected erythrocyte surface antigen	3.94685	6.5399	5.82659
PY02240	actin	0.0822499	0.125371	0.457704
PY02241	hypothetical protein	-0.0552707	0.146296	0.052451
PY02242	CCAAT-box DNA binding protein subunit B	-5.43287
PY02243	hypothetical protein	0.0867714	0.0144853	-0.0921189
PY02244	hypothetical protein	0.182381	-0.0844974	0.221526
PY02245	hypothetical protein	-0.269591	-0.0744305	0.633825
PY02246	hypothetical protein	0.275943	0.099734	0.133963
PY02247	hypothetical protein		0.502468	0.707164
PY02249	hypothetical protein	1.4969	1.1947	0.898352
PY02251	hypothetical protein	1.07646	0.832096	1.26973
PY02252	deoxyribose-phosphate aldolase	1.48205	1.78365	2.42136
PY02253	putative ATP-dependent RNA helicase c22f3.08c	-0.130105	-0.400923	-0.28856
PY02255	unknown protein	-0.166411	-0.27219	-0.0454781
PY02256	ribosomal protein L20	-0.355901	-0.343427	0.208929
PY02257	hypothetical protein			-0.384353
PY02258	putative chaperonin	0.0845814	0.00201263	0.591845
PY02260	ring-infested erythrocyte surface antigen	0.398218	-0.190529	-1.26511
PY02261	hypothetical protein	2.49894	4.06932	2.74783
PY02262	hypothetical protein	0.285451	-0.0083147	0.394106
PY02266	GTP-binding protein	-0.179586	-0.23632	0.0185519
PY02267	Dictyostelium discoideum HSPC148. 10/100, putative	-0.13729	-0.0638563	0.146917
PY02268	hypothetical protein	0.438495	0.510157	0.789569
PY02269	hypothetical protein	0.141866	-0.271423	-0.136799
PY02270	ERYTHROCYTE MEMBRANE PROTEIN PFEMP3	-0.335251	-0.624568	-0.363643
PY02271	hypothetical protein	-1.29855	-1.78443
PY02272	hypothetical protein	0.171785	0.514885	0.69361
PY02273	Homo sapiens dJ261G23.2.2	-2.63599	-2.00617	-1.39623
PY02274	hypothetical protein	-0.209516	-0.220768	-1.07368
PY02275	hypothetical protein	-0.589718	-0.46822	-0.363732
PY02277	hypothetical protein	0.857086	0.770677	0.837296
PY02281	hypothetical protein	0.209997	0.220894	0.125978
PY02282	hypothetical protein	0.24314	0.126712	0.248158
PY02283	hypothetical protein	0.229249	0.103877	0.347716
PY02284	Serine/threonine protein phosphatase	0.179842	-0.173476	-0.0392275
PY02285	hypothetical protein	0.101153	-0.416368	0.102911
PY02286	hypothetical protein	0.436107	-0.0215609	-0.149674
PY02287	asparagine-rich protein	-0.561383		-0.436487
PY02288	hypothetical protein	-0.0683994	-0.539293	0.0104026
PY02289	CCAAT-box DNA binding protein subunit B, putative	5.9143	6.2646	5.97464
PY02290	40S ribosomal protein RP10-related	0.016967	0.0848706	0.29359
PY02292	hypothetical protein	-0.0617543	0.019437	-0.687993
PY02293	hypothetical protein	0.0452338	0.0454532	-0.651019
PY02294	hypothetical protein	0.317739	0.120316	-0.622207
PY02295	hypothetical protein		-0.516228	-0.811286
PY02297	chromodomain-helicase-DNA-binding protein, CHD-1-related	0.22549	0.0690003	-0.321773
PY02298	putative yir4 protein	-6.1882	-5.18442
PY02299	hypothetical protein	-1.7377	-2.42105	-2.51533
PY02302	hypothetical protein	-0.104616	-0.0777492	0.294715
PY02303	Drosophila melanogaster CG17141 gene product, putative	-0.527028	-0.363826	0.414815
PY02304	cGMP-dependent protein kinase-related	-0.39749	-0.443849	0.0512972
PY02305	hypothetical protein	-0.348683	-0.466672	0.292726
PY02306	GTPase of unknown function, putative	-0.122921	-0.161981	0.123954
PY02307	hypothetical protein	0.288741	0.053611	0.943696
PY02308	hypothetical protein	-1.3703	-0.415786	-1.09254
PY02309	hypothetical protein	-0.507626	-0.820659	-0.210526
PY02310	protein phosphatase	-0.102439	-0.317457	-0.115893
PY02311	putative yir2 protein	-0.0151097	-0.110136	0.0975692
PY02312	putative bir1 protein	0.24327	-0.146918	-0.161791
PY02315	protein phosphatase 2B-related	-0.306366	-0.0507661	-0.310066
PY02316	chloroquine resistance marker protein	0.067135	0.375714	-0.00689034
PY02318	Var1p, putative	-0.340663	-0.156979	0.250519
PY02319	Homo sapiens CGI-128 protein	-0.389678	-0.575992	-0.052829
PY02320	chloroquine resistance marker protein	-0.551414	-0.183979	0.162945
PY02321	hypothetical protein	-0.105868	-0.171086	-0.0314503
PY02322	protein phosphatase 2C, putative	0.179516	0.160353	0.109789
PY02323	U4/U6-associated RNA splicing factor-related	0.0620195	-0.0771023	0.180297
PY02325	HORMA domain, putative	0.116317	-0.196745	-0.719109
PY02326	snornp protein gar1	0.233357	-0.000566645	-0.231835
PY02328	unnamed protein product	0.239751	0.926495	1.01997
PY02329	mature parasite-infected erythrocyte surface antigen	0.346949	-0.219681	-0.922295
PY02330	hypothetical protein		-0.60308	-1.17243
PY02331	hypothetical protein	0.259605	-0.0171996	-0.172972
PY02332	hypothetical protein	0.122184	0.0872579	-0.182153
PY02334	hypothetical protein	0.145626	0.0140196	-0.00400655
PY02335	hypothetical protein	-0.246352	-0.463921	0.0363969
PY02337	translation initiation factor IF-2-related	0.310866	0.365555	0.360364
PY02338	translation elongation factor EF-1, subunit alpha	0.428423	0.165985	0.208053
PY02339	cdc2-related kinase 2	-0.417679	-0.442373	0.00566967
PY02340	chloroquine resistance marker protein	-0.464353	0.0226334	-0.725406
PY02341	hypothetical protein	0.242752	-0.0803769	0.184288
PY02342	hypothetical protein	0.0378832	0.16648	0.275163
PY02343	hypothetical protein	-0.0127746	0.67689	0.477392
PY02344	hypothetical protein	0.0343908	0.0292218	0.765842
PY02345	hypothetical protein	0.118927	-0.0496912	-0.515374
PY02347	FtsJ cell division protein, putative	-0.107492	-0.151598	0.196483
PY02348	Homo sapiens KIAA0851 protein-related	0.0909927	-0.171484	0.103017
PY02349	hypothetical protein	-0.242497	-0.199491	0.106204
PY02350	asparagine-rich protein	0.849279	1.2863	1.13736
PY02351	Y13180 multicatalytic endopeptidase	-0.341235	-0.257585	-0.160531
PY02352	proteasome subunit alpha type 4	-0.178795	-0.180835	0.364157
PY02354	putative bir1 protein		2.09327	3.1313
PY02360	FK506-binding protein	-0.14833	-0.264736	0.164647
PY02361	hypothetical protein	0.617446
PY02364	putative yir3 protein	0.463396	-0.205162	0.415521
PY02366	hypothetical protein	0.641421	0.943832	0.602532
PY02368	putative bir1 protein	4.09904
PY02371	hypothetical protein	0.0711994	0.233645	-1.10683
PY02372	kinesin-like protein-related	0.323507	0.560628	-1.39902
PY02373	hypothetical protein	-0.447298	-0.309706	-0.394927
PY02374	hypothetical protein	-0.103596	0.153256	0.302045
PY02375	hypothetical protein	-0.0602567	-0.453502	-0.162949
PY02376	SNF2 family N-terminal domain, putative	0.136134	0.0966404	0.0634949
PY02377	hypothetical protein	0.265383	0.209009	0.268383
PY02378	hypothetical protein	0.49376	0.158979	0.553363
PY02380	phenylalanyl-tRNA synthetase subunit	0.530118	0.257314	0.884195
PY02381	Phe-RNA synthetase-related	0.152947	0.155766	0.183338
PY02382	hypothetical protein	0.790024	-0.0902547	1.21909
PY02383	unnamed protein product-related	-0.408559	-0.0685714	-0.0557201
PY02384	hypothetical protein	-0.167407	-0.298744	-0.113155
PY02385	RNA polymerase Rpb7, N-terminal domain, putative	-1.06204	-1.19664	-0.604687
PY02386	Drosophila melanogaster GH13165p		-1.57928	-1.18885
PY02387	hypothetical protein	-0.159196	-0.0124354	0.0600361
PY02389	hypothetical protein	0.0454625	0.0395595	0.360113
PY02391	hypothetical protein	-0.58101	-0.0602503	-1.00377
PY02393	CCAAT-box DNA binding protein subunit B	1.20147	2.01183	1.84522
PY02394	hypothetical protein		-1.34677
PY02395	lipoate-protein ligase-related protein-related	0.336127	-0.136449	0.477525
PY02396	hypothetical protein	0.842135	0.684863	1.37312
PY02397	thioredoxin reductase	0.0373808	-0.0888913	0.258037
PY02398	phosphatidylinositol phosphate kinase 6	-0.254137	-0.721567	-0.808666
PY02400	wd-40 repeat protein msi1	-0.346337	-0.236014	0.0772915
PY02401	cell division cycle protein 48 homolog	0.18803	-0.0505348	-0.35265
PY02402	hypothetical protein	0.383807	-0.0171504	-0.525071
PY02403	Homo sapiens KIAA1705 protein	0.466939	0.38405	0.0465403
PY02404	hypothetical protein	0.148345	-0.37012	0.477674
PY02405	hypothetical protein	-0.0801226	-0.308976	-0.421936
PY02407	Var1p	-0.665681	-0.610747	0.239712
PY02408	hypothetical protein	-0.417827	-0.420135	0.383181
PY02409	Prenyltransferase and squalene oxidase repeat, putative	-0.0674047	-0.208495	0.331144
PY02410	hypothetical protein	-0.251189	-0.232464	0.0176427
PY02411	hypothetical protein	-0.520178	-0.51886	-0.306195
PY02412	Tubulin-tyrosine ligase family, putative	-0.53255	0.00149533	-0.874717
PY02413	CCAAT-box DNA binding protein subunit B	-0.182504	0.106146	-1.27236
PY02414	hypothetical protein			0.188782
PY02415	conjugation stage-specific protein, putative	0.984103	1.16569	1.24599
PY02416	3-oxoacyl-acyl-carrier protein reductase precursor	-0.372664
PY02417	transport protein particle component Bet3p-like protein	1.00929	0.719728	1.03989
PY02418	c-13 antigen-related	0.228647	0.166027	0.343392
PY02421	2-oxoglutarate dehydrogenase, E1 component	-0.57662	-0.296442	-0.2472
PY02422	DNA-directed RNA polymerase III	-0.313886	-0.0948965	-0.298537
PY02423	putative yir2 protein	0.38867	0.0315998	0.343941
PY02426	hypothetical protein	0.587482	0.126257	0.251742
PY02427	mannosyltransferase-related	-0.812447	-0.125486	-1.09622
PY02428	small heat shock protein			-0.240092
PY02429	hypothetical protein	-0.252983	-1.00802	-0.867287
PY02430	phosphatase	0.023488	0.0220398	-0.0959478
PY02431	MCM2/3/5 family		-0.148319
PY02433	EF hand, putative			-1.29379
PY02434	hypothetical protein	-0.239957	-0.329438	-1.06216
PY02435	ribosomal protein S14p/S29e, putative	-0.123745	-0.246005	0.201729
PY02436	cholinephosphate cytidylyltransferase	0.287653	0.182462	0.429538
PY02437	hypothetical protein	0.0889641	0.241942	0.224756
PY02438	hypothetical protein	-0.844697	-0.503516	-0.867861
PY02439	acidic phosphoprotein precursor-related	0.305322	0.0951845	0.285934
PY02440	hypothetical protein	-0.318741	-0.153513	-0.155299
PY02441	KED	-0.163693	-0.0957028	-0.064636
PY02442	Zinc finger, C2H2 type, putative	0.288192	0.515395	0.308428
PY02443	ubiquitin carboxyl-terminal hydrolase 2	-0.0939196	-0.0347498	0.657882
PY02444	hypothetical protein			0.125915
PY02445	hypothetical protein			0.277005
PY02446	CCAAT-box DNA binding protein subunit B	-0.0419874	-0.314523	-0.0260796
PY02447	hypothetical protein	0.441562	0.156539	0.369274
PY02448	hypothetical protein	-0.289198	-0.306699	-0.086223
PY02453	hypothetical protein	0.0900142	-0.103169	0.560553
PY02454	hypothetical protein	0.0691459	-0.150107	-0.120159
PY02455	similar to serine/threonine kinases-related	0.526454	0.476419	-0.198708
PY02456	hypothetical protein	0.534068	0.267006	-0.513338
PY02457	unnamed protein product	-0.195873	-0.219284	0.115509
PY02458	hypothetical protein	0.117354	0.127046	0.253607
PY02459	hypothetical protein	0.232818	-0.74092	-0.409941
PY02463	hypothetical protein	0.224641	0.142123	-0.0571559
PY02464	hypothetical protein	0.550858	0.437391	0.39246
PY02465	hypothetical protein		1.0326	-0.381264
PY02467	hypothetical protein	-0.15668	-0.113207	-0.0415436
PY02469	putative yir3 protein	-0.326914	-0.468922
PY02472	hypothetical protein	-0.0943397	-0.163924	0.186311
PY02473	hypothetical protein	0.220987	-0.0255512	0.342521
PY02474	Helicase conserved C-terminal domain, putative	-0.347968	-0.192282	0.342812
PY02475	41 kDa antigen-related	-0.554965	-0.495619	-0.28904
PY02476	DnaJ homolog	-0.171204	-0.0596607	0.351831
PY02478	hypothetical protein	0.332606	0.407145	0.262931
PY02480	erythrocyte binding protein homolog	0.0483288	0.230732	0.367796
PY02481	putative arginyl-tRNA synthetase	-0.141663	-0.0456476	0.00578335
PY02482	hypothetical protein	-0.422096	-0.284373	-0.234456
PY02484	RNA pseudouridylate synthase, putative	-0.0211754	0.0160709	-0.0597871
PY02485	hypothetical protein	-0.569673	0.0384112	-0.840552
PY02486	Drosophila melanogaster GM01605p	1.30834	1.52495	1.36856
PY02487	hypothetical protein	-0.110499	-0.165786	-0.277343
PY02488	hypothetical protein	-0.232909	-0.335879	0.110556
PY02489	hypothetical protein	2.07196	3.09331	3.21764
PY02490	putative protein kinase	-0.468134	-0.6535	-0.706523
PY02493	hypothetical protein	0.247004	-0.0111032	-0.584893
PY02494	hypothetical protein	0.285507	-0.0263555	-0.0142571
PY02495	hypothetical protein	-0.507818	-0.39395
PY02496	protein transport protein sec23	0.371434	0.0913708	0.338999
PY02497	putative Sec23 protein	-0.10182	-0.271821	0.325282
PY02498	thrombospondin-related protein-1		-4.70554
PY02499	hypothetical protein	0.472497	-0.160558	0.361813
PY02500	homeobox-containing protein	0.555501	0.730383	0.618538
PY02501	hypothetical protein	0.380299	0.600936	0.392374
[truncated: 3,907 more rows]
