# Supplementary material for: The Role of Serine-Type Serine Repeat Antigen in Plasmodium yoelii Blood Stage Development
Source: PLoS One. 2013 Apr 25;8(4):e60723. doi: 10.1371/journal.pone.0060723 (PMC3636278; doi:10.1371/journal.pone.0060723)
Supplement: Dataset S3 — List of genes differentially expressed in all three stages in P.yoelii YM and YA strains. This dataset includes the 439 genes. Numbers presented here are the log2 ratio between YM and YA strains. (XLSX) [file pone.0060723.s008.xlsx]

## Sheet: dataset3
This dataset includes the 439 genes that showed to be differentially expressed in all three stages in P.yoelii YM and YA strains. Numbers presented here are the log2 ratio between YM and YA strains.
Gene ID	PlasmoDB Annotation	Ring	Trophozoite	Schizont
PY05794	putative yir3 protein	6.196	6.09	15.6
PY04208	putative yir2 protein	3.663	3.543	15.5
PY05299	hypothetical protein	4.161	5.342	15.5
PY06879	hypothetical protein	2.354	3.525	15.5
PY01872	putative yir3 protein	6.604	7.12	9.429
PY02647	Plasmodium vivax PV1H14195_P-related	12.74	13.67	9.341
PY00653	chromosome segregation protein smc1	5.235	7.045	7.821
PY03951	hypothetical protein	4.678	7.175	7.762
PY02147	Meloidogyne incognita COL-1-related	6.496	7.642	7.732
PY01174	putative yir1 protein	6.427	5.65	7.659
PY01120	Arabidopsis thaliana BRAHMA ortholog-related	2.667	3.562	7.647
PY07559	hypothetical protein	2.128	4.769	7.632
PY07378	hypothetical protein	5.052	9.719	7.401
PY04989	hypothetical protein	5.277	3.997	7.262
PY01110	putative bir1 protein	4.802	2.707	6.925
PY06850	hypothetical protein	6.977	6.933	6.892
PY05243	putative yir1 protein	4.62	3.681	6.863
PY06795	putative yir3 protein	6.646	5.985	6.723
PY05455	putative yir2 protein	6.355	6.236	6.72
PY07635	putative yir3 protein	4.753	5.217	6.693
PY07325	putative yir4 protein	7.068	6.23	6.683
PY05437	putative yir3 protein	4.999	5.849	6.675
PY06188	putative yir1 protein	5.765	4.766	6.429
PY03657	hypothetical protein	3.737	4.785	6.294
PY06993	putative bir1 protein	5.831	7.045	6.289
PY05708	putative yir3 protein	6.009	8.168	6.114
PY02289	CCAAT-box DNA binding protein subunit B, putative	5.914	6.265	5.975
PY00610	putative yir4 protein	5.945	5.51	5.932
PY05456	hypothetical protein	5.974	5.798	5.917
PY03837	putative yir4 protein	6.436	6.307	5.888
PY02973	putative yir4 protein	6.005	6.284	5.863
PY03042	putative yir3 protein	5.488	6.769	5.851
PY02239	mature-parasite-infected erythrocyte surface antigen	3.947	6.54	5.827
PY03580	putative yir2 protein	6.766	6.993	5.783
PY07036	putative yir2 protein	5.312	6.483	5.746
PY01602	hypothetical protein	3.68	5.405	5.725
PY06891	putative yir1 protein	5.996	9.343	5.721
PY03950	hypothetical protein	5.97	6.109	5.679
PY07546	putative yir3 protein	5.548	5.161	5.587
PY04663	hypothetical protein	4.421	6.727	5.571
PY00350	putative yir2 protein	4.905	4.717	5.469
PY05442	putative yir2 protein	5.318	5.03	5.442
PY04052	putative yir2 protein	5.271	4.744	5.438
PY07524	putative yir1 protein	6.206	4.769	5.394
PY04550	hypothetical protein	3.753	5.799	5.309
PY07027	putative yir4 protein	5.526	5.309	5.302
PY03759	hypothetical protein	4.834	4.788	5.288
PY06415	merozoite surface protein precursor	5.645	5.534	5.205
PY00089	putative yir3 protein	4.511	4.915	5.189
PY06352	putative yir4 protein	5.851	8.709	5.158
PY05942	putative yir2 protein	5.364	4.971	5.153
PY01842	putative yir3 protein	5.465	5.003	5.126
PY01814	hypothetical protein	4.112	4.869	5.125
PY01774	putative yir4 protein	4.606	5.51	5.092
PY07518	putative yir3 protein	5.389	5.43	5.087
PY02895	hypothetical protein	3.858	5.35	5.068
PY06220	putative bir1 protein	5.765	7.155	5.028
PY04413	hypothetical protein	4.037	4.697	5.005
PY05635	hypothetical protein	5.052	5.083	5.005
PY05433	hypothetical protein	4.397	4.159	4.97
PY06579	hypothetical protein	3.51	5.344	4.91
PY07245	hypothetical protein	4.443	5.016	4.896
PY04319	putative yir4 protein	4.784	4.389	4.876
PY03636	putative yir3 protein	5.043	5.455	4.859
PY03041	putative yir2 protein	3.523	4.198	4.844
PY05822	putative yir4 protein	8.067	15.75	4.828
PY03405	hypothetical protein	3.143	3.971	4.813
PY04412	putative yir4 protein	5.676	5.17	4.769
PY04423	putative yir4 protein	5.444	5.029	4.73
PY04988	putative yir4 protein	6.225	7.01	4.698
PY07516	putative bir1 protein	6.702	2.747	4.655
PY06340	putative yir2 protein	4.731	6.449	4.635
PY01720	putative yir3 protein	3.972	2.56	4.634
PY06229	hypothetical protein	5.056	6.377	4.622
PY07451	hypothetical protein	5.545	4.613	4.544
PY06721	putative yir3 protein	5.95	4.997	4.477
PY06763	putative yir4 protein	2.969	3.27	4.471
PY03260	hypothetical protein	2.612	2.67	4.457
PY02100	hypothetical protein	5.837	4.769	4.412
PY00843	putative yir4 protein	3.732	4.204	4.397
PY01016	RING-finger protein	2.144	3.979	4.356
PY07050	hypothetical protein	3.02	4.478	4.326
PY05232	hypothetical protein	4.267	4.596	4.323
PY06678	putative yir1 protein	6.26	15.74	4.322
PY00279	putative yir1 protein	4.437	4.473	4.315
PY02131	putative bir1 protein	6.617	4.498	4.305
PY05489	histidine kinase DhkG	3.235	4.837	4.284
PY00175	putative bir1 protein	4.228	2.634	4.271
PY04930	235 kDa rhoptry protein	3.04	4.67	4.247
PY06324	putative yir1 protein	6.596	5.776	4.225
PY05410	putative yir2 protein	5.892	4.91	4.185
PY06743	putative yir3 protein	5.868	5.613	4.179
PY04783	putative yir4 protein	4.233	4.309	4.103
PY06787	Ribosomal protein L36e	4.53	3.942	4.064
PY01079	putative yir3 protein	2.899	4.655	4.054
PY06159	hypothetical protein	3.78	3.73	4.01
PY03839	Domain of unknown function, putative	3.87	4.058	3.974
PY01810	putative yir3 protein	3.691	4.237	3.942
PY00400	putative bir1 protein	4.304	2.823	3.908
PY07501	putative yir3 protein	2.756	3.202	3.902
PY04808	putative yir4 protein	3.016	3.351	3.9
PY05709	putative yir3 protein	15.73	4.289	3.89
PY03341	putative yir1 protein	5.503	5.271	3.889
PY00578	putative yir2 protein	2.888	3.579	3.879
PY01771	hypothetical protein	2.705	3.231	3.861
PY02612	putative yir4 protein	5.674	5.453	3.853
PY04227	hypothetical protein	4.939	3.42	3.821
PY02831	putative yir3 protein	5.525	6.483	3.773
PY03997	hypothetical protein	2.478	3.36	3.771
PY04980	putative yir1 protein	2.515	3.138	3.719
PY06193	hypothetical protein	4.218	4.767	3.689
PY06034	hypothetical protein	2.508	2.072	3.684
PY00120	putative 26S proteasome subunits	2.183	3.28	3.679
PY02560	putative yir4 protein	3.192	3.63	3.677
PY05675	putative yir4 protein	4.262	4.666	3.64
PY06497	putative yir3 protein	15.73	3.52	3.64
PY03985	putative yir1 protein	4.009	3.455	3.634
PY01441	putative yir4 protein	5.28	4.49	3.625
PY06129	putative yir3 protein	3.594	3.359	3.602
PY06581	hypothetical protein	3.734	3.878	3.593
PY05041	hypothetical protein	3.056	3.963	3.567
PY06171	putative yir3 protein	3.835	3.974	3.491
PY05656	putative yir2 protein	2.652	3.184	3.478
PY00291	SERA-3	1.783	3.318	3.471
PY01397	hypothetical protein	2.878	2.424	3.47
PY01745	putative ribosomal protein L11	2.599	3.162	3.46
PY05428	putative yir3 protein	3.162	3.656	3.433
PY06131	putative yir3 protein	5.527	2.911	3.392
PY03858	putative bir1 protein	5.364	4.141	3.37
PY01308	hypothetical protein	2.475	3.293	3.363
PY06805	putative yir1 protein	3.216	5.039	3.332
PY06202	hypothetical protein	1.891	3.092	3.325
PY04377	hypothetical protein	1.952	2.696	3.324
PY00292	Papain family cysteine protease, putative	1.38	3.463	3.286
PY00600	hypothetical protein	2.948	3.952	3.252
PY01113	hypothetical protein	2.547	2.669	3.228
PY02489	hypothetical protein	2.072	3.093	3.218
PY03043	putative bir1 protein	3.571	3.345	3.215
PY01466	putative yir1 protein	4.095	4.151	3.167
PY07597	Plasmodium falciparum CG6	3.462	3.325	3.151
PY04267	putative yir4 protein	4.171	3.677	3.116
PY05943	putative yir3 protein	4.4	3.199	3.103
PY01873	putative yir4 protein	4.745	6.567	3.068
PY04549	Drosophila melanogaster CG15040 gene product	1.948	3.232	2.99
PY05624	putative yir4 protein	2.196	3.443	2.983
PY02658	hypothetical protein	1.837	3.389	2.978
PY06781	hypothetical protein	2.29	3.287	2.959
PY04931	putative yir4 protein	7.336	3.059	2.958
PY04254	tyrosyl-tRNA synthetase 1-related	2.429	3.507	2.957
PY01080	putative yir4 protein	1.521	2.41	2.945
PY02559	methionine aminopeptidase, type II, putative	2.721	3.171	2.938
PY01522	hypothetical protein	1.861	2.98	2.935
PY04320	hypothetical protein	1.487	2.424	2.934
PY00908	similar to S. cerevisiae SIK1	3.101	3.519	2.908
PY06141	putative bir1 protein	4.183	3.42	2.908
PY00551	hypothetical protein	2.862	2.117	2.876
PY00178	hypothetical protein	1.353	2.757	2.87
PY01301	Drosophila melanogaster LD15209p	2.513	2.992	2.866
PY05195	hypothetical protein	1.782	2.872	2.848
PY05219	hypothetical protein	2.492	3.499	2.84
PY03430	hypothetical protein	2.114	2.907	2.822
PY01590	hypothetical protein	2.399	1.898	2.821
PY05852	hypothetical protein	2.063	2.722	2.814
PY07180	Dictyostelium discoideum SgcA	2.547	2.752	2.812
PY04998	putative yir4 protein	3.916	2.565	2.797
PY04714	Drosophila melanogaster CG4392 gene product	1.504	2.502	2.794
PY06738	hypothetical protein	1.574	2.56	2.794
PY03340	hypothetical protein	5.512	15.63	2.793
PY06317	hypothetical protein	2.277	3.76	2.785
PY06279	putative yir2 protein	1.483	2.575	2.764
PY05360	hypothetical protein	1.84	2.477	2.763
PY05021	putative yir2 protein	1.531	2.536	2.761
PY05150	putative yir3 protein	4.433	3.222	2.752
PY02261	hypothetical protein	2.499	4.069	2.748
PY07335	hypothetical protein	1.563	2.073	2.73
PY00973	RNA recognition motif, putative	2.824	3.073	2.724
PY05412	hypothetical protein	2.424	2.852	2.721
PY04969	unnamed protein product-related	1.668	2.409	2.685
PY05783	hypothetical protein	3.402	3.216	2.68
PY00580	putative yir3 protein	4.078	3.961	2.678
PY02824	putative yir1 protein	3.638	3.367	2.672
PY00347	hypothetical protein	1.454	2.478	2.663
PY06914	hypothetical protein	1.375	2.59	2.652
PY00927	prolyl-tRNA synthetase-related	1.655	2.77	2.648
PY00498	putative yir3 protein	2.408	2.162	2.63
PY00193	hypothetical protein	2.363	2.738	2.627
PY06815	hypothetical protein	2.793	3.159	2.618
PY00694	hypothetical protein	5.606	2.244	2.615
PY05638	putative yir3 protein	2.243	2.756	2.611
PY07305	putative yir4 protein	1.987	2.293	2.603
PY03800	hypothetical protein	1.36	2.424	2.598
PY01303	putative yir1 protein	2.266	2.417	2.593
PY05072	CCAAT-box DNA binding protein subunit B	1.713	2.553	2.574
PY02799	unnamed protein product	2.423	2.278	2.561
PY02972	putative yir3 protein	4.649	4.029	2.546
PY00173	putative bir1 protein	2.003	2.338	2.541
PY03358	putative yir4 protein	4.299	2.735	2.537
PY00183	Ubiquitin family, putative	2.642	2.775	2.534
PY03618	coronin binding protein	3.377	3.367	2.526
PY07127	putative yir2 protein	1.932	2.453	2.524
PY03757	hypothetical protein	2.271	1.494	2.507
PY07070	hypothetical protein	3.503	2.474	2.507
PY01251	VPS45-like protein	1.696	2.211	2.501
PY04496	replication factor C, 140 kDa subunit	1.368	2.398	2.499
PY05606	Smt3 activating enzyme 1	2.402	2.326	2.466
PY04397	hypothetical protein	1.444	1.182	2.463
PY02971	putative yir4 protein	3.463	3.173	2.46
PY06945	rhoptry protein	1.689	2.741	2.44
PY02996	putative yir4 protein	4.161	3.105	2.435
PY05042	hypothetical protein	2.164	2.576	2.428
PY02252	deoxyribose-phosphate aldolase	1.482	1.784	2.421
PY06640	Arabidopsis thaliana At1g71270/F3I17_8	1.696	2.53	2.41
PY06856	hypothetical protein	1.843	2.385	2.403
PY02604	hypothetical protein	1.954	1.969	2.402
PY05888	Plasmodium vivax PV1H14220_P	1.288	2.461	2.396
PY02152	hypothetical protein	2.423	2.676	2.389
PY02937	chaperonin containing TCP-1 delta subunit	1.482	2.083	2.378
PY07327	putative yir4 protein	2.216	2.067	2.343
PY01365	rhoptry protein	3.053	3.429	2.328
PY01394	putative yir3 protein	1.336	2.011	2.319
PY06499	putative yir4 protein	3.486	3.431	2.315
PY04855	putative yir4 protein	2.343	2.272	2.302
PY01501	hypothetical protein	1.852	2.387	2.298
PY00590	putative ubiquitin-conjugating enzyme 16	1.759	2.027	2.292
PY03967	putative yir1 protein	4.473	4.065	2.292
PY02685	proteasome subunit beta type 1-related	1.768	2.269	2.267
PY02717	hypothetical protein	1.985	1.708	2.262
PY03402	putative yir4 protein	1.326	2.031	2.228
PY00842	putative yir3 protein	1.654	2.315	2.214
PY03129	hypothetical protein	3.59	3.171	2.214
PY01787	putative yir1 protein	1.536	1.565	2.198
PY00258	hypothetical protein	1.253	1.722	2.189
PY06834	putative yir4 protein	1.74	1.509	2.186
PY05479	hypothetical protein	1.991	2.591	2.183
PY00813	hypothetical protein	1.285	2.12	2.181
PY05541	hypothetical protein	2.083	1.783	2.147
PY07149	putative yir4 protein	6.255	3.388	2.146
PY07052	putative yir2 protein	1.77	1.902	2.143
PY07034	hypothetical protein	1.155	2.134	2.124
PY05190	hypothetical protein	1.609	2.471	2.122
PY05608	hypothetical protein	1.096	1.89	2.114
PY00399	hypothetical protein	1.515	2.52	2.091
PY07229	putative small nuclear ribonucleoprotein polypeptide G	3.995	4.171	2.084
PY01417	putative yir1 protein	1.702	2.318	2.079
PY00301	putative yir1 protein	1.453	1.518	2.073
PY05146	putative yir3 protein	1.595	2.065	2.063
PY05740	putative yir1 protein	2.015	1.366	2.062
PY00697	hypothetical protein	1.512	2.013	2.057
PY07628	putative yir1 protein	3.32	2.88	2.057
PY00833	hypothetical protein	1.655	2.495	2.055
PY01404	putative yir3 protein	2.375	1.987	2.049
PY07125	putative yir1 protein	1.617	2.139	2.048
PY07009	hypothetical protein	1.855	2.079	2.02
PY01588	hypothetical protein	2.052	2.235	2.019
PY05178	homeobox-containing protein	1.867	2.041	2.011
PY07328	hypothetical protein	1.243	2.018	2.007
PY05636	putative yir3 protein	1.812	2.029	2.002
PY04866	hypothetical protein	1.244	1.833	1.996
PY06180	unnamed protein product	2.223	1.981	1.987
PY06508	putative yir1 protein	2.989	1.954	1.979
PY01687	hypothetical protein	1.723	2.269	1.964
PY03758	putative yir2 protein	2.095	1.81	1.956
PY04004	hypothetical protein	2.186	2.342	1.94
PY02994	putative methionyl-tRNA synthetase	2.032	1.883	1.921
PY05710	Putative snoRNA binding domain, putative	1.473	1.697	1.916
PY01401	hypothetical protein	1.157	2.21	1.903
PY07396	hypothetical protein	1.049	1.29	1.9
PY06392	hypothetical protein	1.359	2.332	1.893
PY05809	hypothetical protein	1.778	1.773	1.88
PY04043	hypothetical protein	1.296	1.754	1.87
PY00932	hypothetical protein	1.387	2.181	1.853
PY07542	Homo sapiens A_IG002N01.1 gene product, putative	1.325	1.706	1.846
PY02393	CCAAT-box DNA binding protein subunit B	1.201	2.012	1.845
PY05352	hypothetical protein	1.091	2.063	1.838
PY02968	hypothetical protein	1.465	1.635	1.829
PY03486	putative yir1 protein	2.619	2.682	1.822
PY00488	putative yir4 protein	1.413	1.48	1.82
PY07821	hypothetical protein	1.473	1.277	1.814
PY05012	hypothetical protein	1.784	1.836	1.807
PY04915	hypothetical protein	1.518	2.475	1.806
PY00198	hypothetical protein	2.121	2.124	1.8
PY05244	putative yir1 protein	3.471	2.783	1.798
PY02689	putative yir1 protein	1.022	1.281	1.796
PY03297	hypothetical protein	1.525	2.16	1.79
PY04157	putative yir1 protein	2.126	1.786	1.79
PY05873	putative yir4 protein	2.741	2.815	1.762
PY04007	hypothetical protein	1.982	1.807	1.76
PY00174	hypothetical protein	1.893	1.432	1.746
PY01598	putative yir3 protein	1.668	1.54	1.744
PY01625	hypothetical protein	1.389	1.569	1.737
PY01972	hypothetical protein	1.781	1.693	1.732
PY06700	putative yir3 protein	2.531	1.941	1.727
PY04279	hypothetical protein	1.2	2.481	1.708
PY06892	hypothetical protein	2.672	2.293	1.707
PY07308	hypothetical protein	1.366	2.244	1.689
PY07291	splicing factor 3a subunit 3	1.882	1.845	1.67
PY04997	hypothetical protein	1.526	1.568	1.659
PY04234	hypothetical protein	1.103	1.638	1.638
PY00102	phosphatidylinositol transfer protein 2	1.232	1.578	1.637
PY00532	hypothetical protein	1.562	2.327	1.633
PY06426	hypothetical protein	1.299	1.322	1.622
PY06500	hypothetical protein	1.082	1.626	1.608
PY02138	hypothetical protein	1.027	1.153	1.607
PY02721	PCI domain, putative	1.196	1.549	1.598
PY01640	hypothetical protein	1.085	1.655	1.591
PY03256	lipase precursor gehm. 6/101	1.201	1.636	1.587
PY05109	ATPase associated with chromosome architecture/replication	1.016	1.323	1.576
PY06053	hypothetical protein	1.086	1.424	1.55
PY04876	hypothetical protein	1.293	1.573	1.546
PY04782	putative yir2 protein	1.189	1.165	1.531
PY07464	hypothetical protein	1.462	1.126	1.529
PY00021	Actin	1.026	1.507	1.51
PY02594	hypothetical protein	1.186	1.606	1.508
PY07293	putative yir3 protein	1.218	1.042	1.503
PY05785	hypothetical protein	1.139	1.692	1.501
PY03836	hypothetical protein	2.118	2.08	1.497
PY04996	putative yir3 protein	2.622	2.262	1.494
PY03434	hypothetical protein	1.324	1.661	1.493
PY06408	hypothetical protein	1.367	1.88	1.49
PY04474	hypothetical protein	1.09	1.448	1.486
PY02722	60S ribosomal protein L6, putative	1.747	1.485	1.479
PY05009	hypothetical protein	1.26	1.433	1.464
PY03018	putative bir1 protein	1.264	1.377	1.462
PY02863	hypothetical protein	1.089	1.113	1.444
PY01406	putative yir1 protein	1.425	1.473	1.44
PY00837	ERYTHROCYTE MEMBRANE PROTEIN PFEMP3	1.134	1.283	1.431
PY05534	hypothetical protein	1.032	1.374	1.399
PY01012	hypothetical protein	1.024	1.471	1.397
PY06829	putative yir4 protein	2.78	1.911	1.389
PY00825	tRNA-guanine transglycosylase-related	1.384	1.607	1.386
PY03484	hypothetical protein	1.09	1.782	1.383
PY02486	Drosophila melanogaster GM01605p	1.308	1.525	1.369
PY02515	hypothetical protein	1.707	2.066	1.367
PY00497	Drosophila melanogaster CG14903 gene product	1.135	1.053	1.355
PY03974	putative yir1 protein	1.608	1.17	1.291
PY06861	putative yir3 protein	2.183	2.028	1.291
PY02730	putative yir1 protein	1.434	1.252	1.27
PY03359	putative bir1 protein	2.317	1.435	1.263
PY04806	putative yir4 protein	2.324	1.887	1.228
PY07099	putative yir3 protein	1.954	1.495	1.184
PY00816	hypothetical protein	1.044	1.307	1.14
PY06216	hypothetical protein	1.056	1.042	1.14
PY03248	hypothetical protein	1.47	1.502	1.139
PY00867	hypothetical protein	1.245	1.178	1.102
PY07645	cir2 protein	1.282	1.715	1.101
PY07342	putative yir4 protein	1.346	1.252	1.075
PY05756	putative 60S Ribosomal protein L7	1.107	1.074	1.038
PY00259	hypothetical protein	1.121	1.474	1.034
PY07257	hypothetical protein	1.457	1.325	1.028
PY07479	hypothetical protein	2.063	1.978	1.02
PY07577	putative yir4 protein	-1.07	-1.254	-1.013
PY01082	hypothetical protein	-1.047	-1.186	-1.053
PY02662	hypothetical protein	-1.711	-1.415	-1.084
PY02940	putative yir3 protein	-1.436	-1.06	-1.114
PY01667	ERYTHROCYTE MEMBRANE PROTEIN PFEMP3	-1.045	-1.328	-1.147
PY03662	hypothetical protein	-1.114	-1.513	-1.172
PY05499	hypothetical protein	-2.212	-1.51	-1.195
PY06510	hypothetical protein	-1.216	-1.484	-1.211
PY00814	putative yir4 protein	-1.031	-1.276	-1.235
PY04296	protein disulfide isomerase precursor	-1.616	-1.198	-1.24
PY07477	putative yir3 protein	-1.317	-1.5	-1.243
PY06154	hypothetical protein	-1.726	-1.651	-1.244
PY07230	hypothetical protein	-1.025	-1.244	-1.268
PY05547	hypothetical protein	-1.9	-1.573	-1.339
PY06355	hypothetical protein	-1.561	-1.514	-1.366
PY06093	hypothetical protein	-1.279	-1.608	-1.388
PY06536	putative yir2 protein	-1.512	-1.43	-1.392
PY05081	hypothetical protein	-1.86	-1.444	-1.418
PY06467	ubiquitin activating enzyme E1-like protein-related	-2.194	-1.611	-1.443
PY05092	hypothetical protein	-1.99	-1.752	-1.468
PY04280	hypothetical protein	-1.292	-2.477	-1.507
PY07301	hypothetical protein	-1.597	-1.267	-1.521
PY04213	hypothetical protein	-1.272	-1.389	-1.54
PY00604	roadblock	-1.463	-1.159	-1.545
PY07270	hypothetical protein	-1.855	-1.991	-1.572
PY03675	hypothetical protein	-1.362	-1.395	-1.575
PY04129	hypothetical protein	-1.44	-1.797	-1.586
PY01526	rhoptry protein	-2.142	-1.836	-1.608
PY03389	hypothetical protein	-1.962	-1.221	-1.628
PY03315	putative yir4 protein	-2.209	-1.635	-1.643
PY03388	hypothetical protein	-2.167	-1.285	-1.695
PY03348	hypothetical protein	-3.242	-1.864	-1.704
PY02037	hypothetical protein	-2.561	-1.582	-1.711
PY03516	hypothetical protein	-1.1	-1.154	-1.758
PY05173	hypothetical protein	-1.927	-1.7	-1.808
PY00281	hypothetical protein	-1.403	-1.617	-1.849
PY02144	hypothetical protein	-1.919	-1.936	-1.914
PY03202	hypothetical protein	-1.791	-2.268	-1.95
PY05781	putative yir3 protein	-2.145	-2.103	-1.955
PY00492	hypothetical protein	-1.701	-2.435	-1.974
PY05094	hypothetical protein	-2.68	-2.295	-1.981
PY00390	putative yir3 protein	-2.399	-2.322	-2.017
PY06649	putative yir3 protein	-2.276	-2.543	-2.031
PY04176	hypothetical protein	-1.133	-1.018	-2.108
PY06596	hypothetical protein	-1.223	-2.255	-2.119
PY02596	hypothetical protein	-1.705	-1.178	-2.29
PY06149	putative bir1 protein	-2.37	-1.946	-2.296
PY04399	hypothetical protein	-2.049	-2.265	-2.309
PY02879	hypothetical protein	-3.091	-2.192	-2.408
PY04261	glutamate dehydrogenase	-1.457	-1.78	-2.414
PY02299	hypothetical protein	-1.738	-2.421	-2.515
PY05172	hypothetical protein	-2.598	-2.471	-2.517
PY04293	hypothetical protein	-2.857	-2.093	-2.602
PY04198	Protein kinase domain, putative	-1.338	-2.87	-2.62
PY04140	Homo sapiens GAJ, putative	-5.085	-2.772	-2.636
PY07258	probable DNA-directed RNA polymerase iii 34 kDa polypeptide	-1.419	-1.476	-2.645
PY04244	hypothetical protein	-1.506	-2.136	-2.744
PY04418	hypothetical protein	-2.452	-2.477	-2.815
PY04269	eukaryotic translation initiation factor 3 subunit 7	-2.702	-3.274	-2.889
PY04020	hypothetical protein	-3.024	-2.935	-2.952
PY03805	hypothetical protein	-2.261	-2.621	-3.01
PY01968	hypothetical protein	-4.826	-2.476	-3.069
PY04205	Pb47	-5.472	-4.016	-3.093
PY04021	putative yir1 protein	-3.322	-3.301	-3.203
PY01007	93 kDa protein	-2.768	-2.759	-3.288
PY06782	putative bir1 protein	-3.085	-7.25	-3.475
PY04922	ERYTHROCYTE MEMBRANE PROTEIN PFEMP3	-3.307	-2.417	-3.54
PY00513	vacuolar-type H+ pumping pyrophosphatase-related	-3.384	-3.382	-3.547
PY01981	putative yir4 protein	-3.823	-3.628	-3.603
PY04317	hypothetical protein	-2.585	-2.809	-3.837
PY05408	hypothetical protein	-2.498	-2.917	-3.87
PY04215	putative yir4 protein	-3.263	-3.992	-4.006
PY05409	hypothetical protein	-3.276	-3.386	-4.385
PY04737	putative bir1 protein	-5.167	-5.154	-4.387
PY07552	hypothetical protein	-2.483	-1.447	-4.459
PY03966	putative yir2 protein	-4.963	-4.935	-4.541
PY07170	hypothetical protein	-2.922	-2.25	-4.548
PY00846	putative yir4 protein	-5.016	-5.579	-4.662
PY04290	hypothetical protein	-4.465	-3.52	-4.735
PY06549	putative yir2 protein	-5.152	-5.613	-4.833
PY04313	hypothetical protein	-2.756	-4.553	-4.888
PY06807	putative yir4 protein	-6.062	-5.322	-5.322
PY00845	hypothetical protein	-4.141	-4.822	-5.435
PY03195	putative yir3 protein	-5.233	-5.717	-5.444
PY00924	putative yir4 protein	-6.973	-6.751	-5.906
PY00177	putative yir4 protein	-5.289	-5.84	-6.277
PY04315	hypothetical protein	-6.012	-5.796	-6.526
PY04964	putative yir2 protein	-5.147	-6.057	-7.176
PY06381	p235 rhoptry protein E5	-4.143	-8.89	-10.03
